# Supplementary material for: N-[4-Acetyl-5-(3-methoxy­phen­yl)-4,5-dihydro-1,3,4-thia­diazol-2-yl]acetamide
Source: Acta Crystallogr Sect E Struct Rep Online. 2008 Oct 11;64(Pt 11):o2096. doi: 10.1107/S1600536808032108 (PMC2959549; doi:10.1107/S1600536808032108)
Supplement: Supplementary file 1 [file e-64-o2096-sup1.cif]

##############################################################################
###                                                                        ###
###        Electronic paper (Acta Crystallographica Section E)             ###
###                                                                        ###
##############################################################################
#                                                                            #
# This CIF contains the data in a paper accepted for publication in Acta     #
# Crystallographica Section E. It conforms to the requirements of Notes      #
# for Authors for Section E, and has been peer reviewed under the auspices   #
# of the IUCr Commission on Journals.                                        #
#                                                                            #
# Full details of the Crystallographic Information File format               #
# are given in the paper "The Crystallographic Information File (CIF):       #
# a New Standard Archive File for Crystallography" by S. R. Hall, F. H.      #
# Allen and I. D. Brown [Acta Cryst. (1991), A47, 655-685].                  #
#                                                                            #
# The current version of the core CIF dictionary is obtainable from          #
# ftp://ftp.iucr.org/pub/cif_core.dic. The current version number is 2.4.    #
#                                                                            #
# Software is freely available for graphical display of the structure(s) in  #
# this CIF.  For information consult the CIF home page http://www.iucr.org/  #
# cif/home.html                                                              #
#                                                                            #
# This file may be used for bona fide research purposes within the           #
# scientific community so long as proper attribution is given to the journal # 
# article from which it was obtained.                                        #
#                                                                            #
##############################################################################
                                             
data_I
_audit_creation_method     SHELXL97
_chemical_name_systematic
;
N-[4-Acetyl-5-(3-methoxyphenyl)-4,5-dihydro-1,3,4-thiadiazol-2-yl]acetamide
;
_chemical_name_common     ?
_chemical_formula_moiety     'C13 H15 N3 O3 S'
_chemical_formula_sum     'C13 H15 N3 O3 S'
_chemical_formula_iupac     'C13 H15 N3 O3 S'
_chemical_formula_weight     293.34
_chemical_melting_point     ?
_symmetry_cell_setting     monoclinic
_symmetry_space_group_name_H-M     'P 21'
_symmetry_space_group_name_Hall     'P 2yb'
loop_
    _symmetry_equiv_pos_as_xyz
    'x, y, z'
    '-x, y+1/2, -z'
_cell_length_a     11.3790(4)
_cell_length_b     10.5993(3)
_cell_length_c     11.9596(2)
_cell_angle_alpha     90.00
_cell_angle_beta     108.225(2)
_cell_angle_gamma     90.00
_cell_volume     1370.08(7)
_cell_formula_units_Z     4
_cell_measurement_reflns_used     5353
_cell_measurement_theta_min     1.79
_cell_measurement_theta_max     29.62
_cell_measurement_temperature     293(2)
_exptl_crystal_description     prism
_exptl_crystal_colour     colourless
_exptl_crystal_size_max     0.30
_exptl_crystal_size_mid     0.20
_exptl_crystal_size_min     0.16
_exptl_crystal_density_diffrn     1.422
_exptl_crystal_density_meas     ?
_exptl_crystal_density_method     'not measured'
_exptl_crystal_F_000     616
_exptl_absorpt_coefficient_mu     0.247
_exptl_absorpt_correction_type     multi-scan
_exptl_absorpt_process_details     '(SADABS; Bruker, 1999)'
_exptl_absorpt_correction_T_min     0.9295
_exptl_absorpt_correction_T_max     0.9615
_exptl_special_details
;
;
_diffrn_ambient_temperature     293(2)
_diffrn_radiation_type     MoK\a
_diffrn_radiation_wavelength     0.71073
_diffrn_radiation_source     'fine-focus sealed tube'
_diffrn_radiation_monochromator     graphite
_diffrn_measurement_device_type     'Bruker Kappa-APEXII CCD'
_diffrn_measurement_method     '\w and \f'
_diffrn_detector_area_resol_mean     ?
_diffrn_reflns_number     16660
_diffrn_reflns_av_R_equivalents     0.0303
_diffrn_reflns_av_sigmaI/netI     0.0430
_diffrn_reflns_theta_min     1.79
_diffrn_reflns_theta_max     29.62
_diffrn_reflns_theta_full     29.62
_diffrn_measured_fraction_theta_max     0.991
_diffrn_measured_fraction_theta_full     0.991
_diffrn_reflns_limit_h_min     -15
_diffrn_reflns_limit_h_max     15
_diffrn_reflns_limit_k_min     -14
_diffrn_reflns_limit_k_max     14
_diffrn_reflns_limit_l_min     -14
_diffrn_reflns_limit_l_max     16
_diffrn_standards_number     ?
_diffrn_standards_interval_count     ?
_diffrn_standards_interval_time     ?
_diffrn_standards_decay_%     0
_refine_special_details
;
Refinement of <i>F</i>^2^ against ALL reflections. The weighted <i>R</i>-factor
<i>wR</i> and goodness of fit <i>S</i> are based on <i>F</i>^2^, conventional
<i>R</i>-factors <i>R</i> are based on <i>F</i>, with <i>F</i> set to zero for
negative <i>F</i>^2^. The threshold expression of <i>F</i>^2^ >
\s(<i>F</i>^2^) is used only for calculating <i>R</i>-factors(gt) <i>etc</i>.
and is not relevant to the choice of reflections for refinement.
<i>R</i>-factors based on <i>F</i>^2^ are statistically about twice as large
as those based on <i>F</i>, and <i>R</i>- factors based on ALL data will be
even larger.
;
_reflns_number_total     7595
_reflns_number_gt     5635
_reflns_threshold_expression     I>2\s(I)
_refine_ls_structure_factor_coef     Fsqd
_refine_ls_matrix_type     full
_refine_ls_R_factor_all     0.0674
_refine_ls_R_factor_gt     0.0416
_refine_ls_wR_factor_gt     0.0927
_refine_ls_wR_factor_ref     0.1091
_refine_ls_goodness_of_fit_ref     1.027
_refine_ls_restrained_S_all     1.027
_refine_ls_number_reflns     7595
_refine_ls_number_parameters     367
_refine_ls_number_restraints     1
_refine_ls_hydrogen_treatment     constr
_refine_ls_weighting_scheme     calc
_refine_ls_weighting_details
       'calc w = 1/[\s^2^(Fo^2^)+(0.0466P)^2^+0.2666P] where P=(Fo^2^+2Fc^2^)/3'
_atom_sites_solution_hydrogens     geom
_atom_sites_solution_primary     direct
_atom_sites_solution_secondary     difmap
_refine_ls_shift/su_max     0.001
_refine_ls_shift/su_mean     0.000
_refine_diff_density_max     0.333
_refine_diff_density_min     -0.248
_refine_ls_extinction_method     none
_refine_ls_extinction_coef     ?
_refine_ls_abs_structure_details     'Flack (1983), with 3584 Friedel pairs'
_refine_ls_abs_structure_Flack     0.07(7)
loop_
    _atom_type_symbol
    _atom_type_description
    _atom_type_scat_dispersion_real
    _atom_type_scat_dispersion_imag
    _atom_type_scat_source
    'C' 'C' 0.0033 0.0016
                         'International Tables Vol C Tables 4.2.6.8 and 6.1.1.4'
    'H' 'H' 0.0000 0.0000
                         'International Tables Vol C Tables 4.2.6.8 and 6.1.1.4'
    'N' 'N' 0.0061 0.0033
                         'International Tables Vol C Tables 4.2.6.8 and 6.1.1.4'
    'O' 'O' 0.0106 0.0060
                         'International Tables Vol C Tables 4.2.6.8 and 6.1.1.4'
    'S' 'S' 0.1246 0.1234
                         'International Tables Vol C Tables 4.2.6.8 and 6.1.1.4'
_computing_data_collection     'APEX2 (Bruker, 2004)'
_computing_cell_refinement     'APEX2 (Bruker, 2004) and SAINT (Bruker, 2004)'
_computing_data_reduction     'SAINT (Bruker, 2004) and XPREP (Bruker, 2004)'
_computing_structure_solution     'SIR92 (Altomare <i>et al.</i>,  1993)'
_computing_structure_refinement     'SHELXL97 (Sheldrick, 2008)'
_computing_molecular_graphics     'PLATON (Spek, 2003)'
_computing_publication_material     'SHELXL97 (Sheldrick, 2008)'
loop_
    _atom_site_type_symbol
    _atom_site_label
    _atom_site_fract_x
    _atom_site_fract_y
    _atom_site_fract_z
    _atom_site_U_iso_or_equiv
    _atom_site_adp_type
    _atom_site_calc_flag
    _atom_site_refinement_flags
    _atom_site_occupancy
    _atom_site_disorder_assembly
    _atom_site_disorder_group
    C C1 0.5869(2) 0.7772(2) 0.4618(2) 0.0397(5) Uani d . 1 . .
    C C2 0.6405(3) 0.8511(3) 0.3955(3) 0.0498(8) Uani d . 1 . .
    H H2 0.6027 0.8595 0.3148 0.060 Uiso calc R 1 . .
    C C3 0.7499(3) 0.9119(3) 0.4499(2) 0.0538(7) Uani d . 1 . .
    H H3 0.7862 0.9615 0.4055 0.065 Uiso calc R 1 . .
    C C4 0.8069(2) 0.9005(3) 0.5697(2) 0.0442(6) Uani d . 1 . .
    H H4 0.8808 0.9428 0.6055 0.053 Uiso calc R 1 . .
    C C5 0.7547(2) 0.8268(2) 0.6360(2) 0.0309(5) Uani d . 1 . .
    C C6 0.64253(18) 0.7665(2) 0.5812(2) 0.0350(5) Uani d . 1 . .
    H H6 0.6051 0.7186 0.6258 0.042 Uiso calc R 1 . .
    C C7 0.8123(2) 0.8112(3) 0.7677(2) 0.0324(6) Uani d . 1 . .
    H H7 0.7546 0.8419 0.8076 0.039 Uiso calc R 1 . .
    C C8 0.9343(2) 1.0017(3) 0.8382(2) 0.0363(6) Uani d . 1 . .
    C C9 1.0571(2) 1.0645(3) 0.8708(3) 0.0441(7) Uani d . 1 . .
    H H9A 1.0464 1.1541 0.8742 0.066 Uiso calc R 1 . .
    H H9B 1.0969 1.0455 0.8129 0.066 Uiso calc R 1 . .
    H H9C 1.1074 1.0346 0.9464 0.066 Uiso calc R 1 . .
    C C10 1.0096(2) 0.6892(3) 0.8300(2) 0.0315(6) Uani d . 1 . .
    C C11 1.0879(3) 0.4753(3) 0.8707(2) 0.0390(6) Uani d . 1 . .
    C C12 1.1970(3) 0.3942(3) 0.8773(3) 0.0569(8) Uani d . 1 . .
    H H12A 1.1920 0.3658 0.7997 0.085 Uiso calc R 1 . .
    H H12B 1.1975 0.3226 0.9267 0.085 Uiso calc R 1 . .
    H H12C 1.2716 0.4420 0.9098 0.085 Uiso calc R 1 . .
    C C13 0.4198(2) 0.6425(3) 0.4616(3) 0.0548(7) Uani d . 1 . .
    H H13A 0.3971 0.6925 0.5186 0.082 Uiso calc R 1 . .
    H H13B 0.4748 0.5763 0.5011 0.082 Uiso calc R 1 . .
    H H13C 0.3468 0.6062 0.4074 0.082 Uiso calc R 1 . .
    C C14 0.8900(2) 0.2827(3) 0.5333(2) 0.0431(6) Uani d . 1 . .
    C C15 0.8399(3) 0.3437(3) 0.6089(3) 0.0499(8) Uani d . 1 . .
    H H15 0.8734 0.3319 0.6897 0.060 Uiso calc R 1 . .
    C C16 0.7400(3) 0.4223(3) 0.5648(2) 0.0524(7) Uani d . 1 . .
    H H16 0.7053 0.4623 0.6162 0.063 Uiso calc R 1 . .
    C C17 0.6906(2) 0.4425(2) 0.4454(2) 0.0420(6) Uani d . 1 . .
    H H17 0.6236 0.4967 0.4164 0.050 Uiso calc R 1 . .
    C C18 0.7410(2) 0.3820(3) 0.3691(2) 0.0313(5) Uani d . 1 . .
    C C19 0.84171(19) 0.3018(2) 0.4136(2) 0.0365(5) Uani d . 1 . .
    H H19 0.8764 0.2611 0.3626 0.044 Uiso calc R 1 . .
    C C20 0.6864(2) 0.3966(3) 0.2384(2) 0.0316(5) Uani d . 1 . .
    H H20 0.7459 0.3662 0.2005 0.038 Uiso calc R 1 . .
    C C21 0.5698(2) 0.2018(3) 0.1704(2) 0.0352(6) Uani d . 1 . .
    C C22 0.4489(2) 0.1337(3) 0.1313(3) 0.0457(7) Uani d . 1 . .
    H H22A 0.4280 0.1056 0.1990 0.069 Uiso calc R 1 . .
    H H22B 0.4554 0.0621 0.0844 0.069 Uiso calc R 1 . .
    H H22C 0.3857 0.1895 0.0855 0.069 Uiso calc R 1 . .
    C C23 0.4851(2) 0.5119(3) 0.1630(2) 0.0307(5) Uani d . 1 . .
    C C24 0.4060(2) 0.7251(3) 0.1174(2) 0.0371(6) Uani d . 1 . .
    C C25 0.2952(2) 0.8055(3) 0.1067(3) 0.0520(8) Uani d . 1 . .
    H H25A 0.2616 0.8347 0.0271 0.078 Uiso calc R 1 . .
    H H25B 0.3190 0.8766 0.1587 0.078 Uiso calc R 1 . .
    H H25C 0.2340 0.7569 0.1275 0.078 Uiso calc R 1 . .
    C C26 1.0400(3) 0.1360(3) 0.5113(3) 0.0692(9) Uani d . 1 . .
    H H26A 1.0753 0.1935 0.4686 0.104 Uiso calc R 1 . .
    H H26B 0.9772 0.0863 0.4568 0.104 Uiso calc R 1 . .
    H H26C 1.1035 0.0814 0.5586 0.104 Uiso calc R 1 . .
    N N1 0.92957(17) 0.8777(2) 0.81336(18) 0.0319(5) Uani d . 1 . .
    N N2 1.03611(17) 0.8057(2) 0.8278(2) 0.0339(5) Uani d . 1 . .
    N N3 1.10017(18) 0.5994(2) 0.8432(2) 0.0383(5) Uani d . 1 . .
    H H3A 1.1689 0.6224 0.8336 0.046 Uiso calc R 1 . .
    N N4 0.57049(17) 0.3249(2) 0.1927(2) 0.0332(5) Uani d . 1 . .
    N N5 0.46128(17) 0.3956(2) 0.16790(19) 0.0330(5) Uani d . 1 . .
    N N6 0.39184(18) 0.6002(2) 0.1401(2) 0.0357(5) Uani d . 1 . .
    H H6A 0.3199 0.5754 0.1399 0.043 Uiso calc R 1 . .
    O O1 0.47967(16) 0.7197(2) 0.39944(16) 0.0550(5) Uani d . 1 . .
    O O2 0.83930(16) 1.0588(2) 0.8297(2) 0.0525(5) Uani d . 1 . .
    O O3 0.99404(17) 0.4378(2) 0.88764(19) 0.0514(5) Uani d . 1 . .
    O O4 0.98715(18) 0.2046(2) 0.58456(19) 0.0676(6) Uani d . 1 . .
    O O5 0.66898(16) 0.1464(2) 0.18601(19) 0.0513(5) Uani d . 1 . .
    O O6 0.50089(16) 0.7653(2) 0.10697(18) 0.0487(5) Uani d . 1 . .
    S S1 0.85560(5) 0.64828(6) 0.81229(6) 0.03785(17) Uani d . 1 . .
    S S2 0.63984(5) 0.55696(6) 0.18841(6) 0.03857(17) Uani d . 1 . .
loop_
    _atom_site_aniso_label
    _atom_site_aniso_U_11
    _atom_site_aniso_U_22
    _atom_site_aniso_U_33
    _atom_site_aniso_U_12
    _atom_site_aniso_U_13
    _atom_site_aniso_U_23
    C1 0.0346(10) 0.0384(13) 0.0415(13) 0.0002(9) 0.0053(10) -0.0048(10)
    C2 0.0547(16) 0.054(2) 0.0347(15) -0.0045(14) 0.0053(13) 0.0004(13)
    C3 0.0597(15) 0.0617(19) 0.0407(15) -0.0191(14) 0.0166(12) 0.0057(13)
    C4 0.0404(12) 0.0500(15) 0.0426(14) -0.0140(11) 0.0136(11) -0.0016(12)
    C5 0.0285(10) 0.0297(14) 0.0349(13) 0.0004(9) 0.0102(10) -0.0034(11)
    C6 0.0299(9) 0.0337(12) 0.0405(12) -0.0024(8) 0.0099(9) -0.0001(10)
    C7 0.0236(10) 0.0341(14) 0.0378(14) -0.0022(10) 0.0071(10) -0.0053(12)
    C8 0.0347(12) 0.0371(16) 0.0382(15) 0.0007(11) 0.0129(11) -0.0028(12)
    C9 0.0377(12) 0.0392(16) 0.0552(18) -0.0079(13) 0.0142(12) -0.0115(15)
    C10 0.0253(10) 0.0370(16) 0.0324(13) -0.0024(10) 0.0093(9) -0.0015(11)
    C11 0.0412(13) 0.0371(16) 0.0370(15) -0.0039(12) 0.0096(11) -0.0004(12)
    C12 0.0521(16) 0.0326(16) 0.086(2) 0.0014(14) 0.0209(16) 0.0069(17)
    C13 0.0384(12) 0.0568(17) 0.0667(18) -0.0103(12) 0.0129(12) -0.0108(15)
    C14 0.0331(10) 0.0456(15) 0.0455(14) -0.0001(10) 0.0048(10) 0.0045(11)
    C15 0.0554(16) 0.055(2) 0.0351(16) -0.0062(14) 0.0080(13) -0.0022(13)
    C16 0.0600(15) 0.0552(18) 0.0441(15) 0.0019(13) 0.0192(13) -0.0117(13)
    C17 0.0406(11) 0.0386(13) 0.0458(14) 0.0050(10) 0.0119(11) -0.0053(11)
    C18 0.0251(10) 0.0291(14) 0.0374(14) -0.0036(9) 0.0066(10) -0.0007(11)
    C19 0.0301(9) 0.0380(12) 0.0417(13) 0.0036(9) 0.0118(9) 0.0018(11)
    C20 0.0237(10) 0.0339(14) 0.0383(14) -0.0015(10) 0.0112(10) -0.0012(12)
    C21 0.0325(12) 0.0351(15) 0.0398(15) -0.0032(11) 0.0141(10) -0.0071(12)
    C22 0.0401(13) 0.0432(18) 0.0551(18) -0.0099(13) 0.0167(12) -0.0118(15)
    C23 0.0268(10) 0.0343(15) 0.0289(13) -0.0005(10) 0.0056(9) 0.0035(10)
    C24 0.0371(13) 0.0330(15) 0.0358(14) -0.0013(11) 0.0036(11) 0.0008(12)
    C25 0.0428(14) 0.0347(16) 0.074(2) 0.0065(12) 0.0111(14) 0.0046(16)
    C26 0.0557(16) 0.066(2) 0.088(2) 0.0258(16) 0.0253(16) 0.0328(19)
    N1 0.0219(9) 0.0343(13) 0.0381(12) -0.0010(8) 0.0074(8) -0.0054(10)
    N2 0.0238(9) 0.0348(13) 0.0425(13) 0.0014(9) 0.0096(9) -0.0019(10)
    N3 0.0308(10) 0.0327(13) 0.0541(14) -0.0009(8) 0.0171(9) 0.0045(10)
    N4 0.0234(9) 0.0334(13) 0.0407(13) -0.0005(9) 0.0069(8) -0.0048(10)
    N5 0.0257(9) 0.0332(13) 0.0388(12) 0.0007(9) 0.0083(8) -0.0038(10)
    N6 0.0272(9) 0.0322(13) 0.0461(12) -0.0002(8) 0.0089(8) 0.0034(10)
    O1 0.0433(9) 0.0665(13) 0.0459(10) -0.0145(9) 0.0006(8) -0.0070(10)
    O2 0.0383(9) 0.0388(12) 0.0845(15) 0.0039(10) 0.0252(10) -0.0079(12)
    O3 0.0465(11) 0.0472(14) 0.0617(13) -0.0102(10) 0.0187(10) 0.0077(11)
    O4 0.0572(11) 0.0840(16) 0.0567(12) 0.0303(11) 0.0110(10) 0.0231(12)
    O5 0.0363(9) 0.0405(12) 0.0795(14) 0.0048(10) 0.0216(9) -0.0079(12)
    O6 0.0431(10) 0.0430(13) 0.0617(13) -0.0049(9) 0.0187(9) 0.0097(11)
    S1 0.0281(3) 0.0403(4) 0.0434(4) -0.0051(3) 0.0087(2) 0.0057(3)
    S2 0.0264(3) 0.0371(4) 0.0505(4) -0.0023(3) 0.0096(3) 0.0090(3)
_geom_special_details
;
All e.s.d.'s (except the e.s.d. in the dihedral angle between two l.s. planes)
are estimated using the full covariance matrix. The cell e.s.d.'s are taken
into account individually in the estimation of e.s.d.'s in distances, angles
and torsion angles; correlations between e.s.d.'s in cell parameters are only
used when they are defined by crystal symmetry. An approximate (isotropic)
treatment of cell e.s.d.'s is used for estimating e.s.d.'s involving l.s.
planes.
;
loop_
    _geom_bond_atom_site_label_1
    _geom_bond_atom_site_label_2
    _geom_bond_site_symmetry_2
    _geom_bond_distance
    _geom_bond_publ_flag
    C1 O1 . 1.359(3) ?
    C1 C6 . 1.374(3) ?
    C1 C2 . 1.384(4) ?
    C2 C3 . 1.372(4) ?
    C2 H2 . 0.9300 ?
    C3 C4 . 1.380(4) ?
    C3 H3 . 0.9300 ?
    C4 C5 . 1.374(3) ?
    C4 H4 . 0.9300 ?
    C5 C6 . 1.394(3) ?
    C5 C7 . 1.514(4) ?
    C6 H6 . 0.9300 ?
    C7 N1 . 1.456(3) .
    C7 S1 . 1.829(3) .
    C7 H7 . 0.9800 ?
    C8 O2 . 1.215(3) ?
    C8 N1 . 1.345(4) ?
    C8 C9 . 1.486(4) ?
    C9 H9A . 0.9600 ?
    C9 H9B . 0.9600 ?
    C9 H9C . 0.9600 ?
    C10 N2 . 1.274(3) .
    C10 N3 . 1.375(3) .
    C10 S1 . 1.753(2) .
    C11 O3 . 1.215(3) ?
    C11 N3 . 1.373(4) ?
    C11 C12 . 1.492(4) ?
    C12 H12A . 0.9600 ?
    C12 H12B . 0.9600 ?
    C12 H12C . 0.9600 ?
    C13 O1 . 1.416(3) ?
    C13 H13A . 0.9600 ?
    C13 H13B . 0.9600 ?
    C13 H13C . 0.9600 ?
    C14 O4 . 1.364(3) ?
    C14 C15 . 1.373(4) ?
    C14 C19 . 1.377(3) ?
    C15 C16 . 1.374(4) ?
    C15 H15 . 0.9300 ?
    C16 C17 . 1.378(4) ?
    C16 H16 . 0.9300 ?
    C17 C18 . 1.378(3) ?
    C17 H17 . 0.9300 ?
    C18 C19 . 1.392(3) ?
    C18 C20 . 1.499(3) ?
    C19 H19 . 0.9300 ?
    C20 N4 . 1.471(3) .
    C20 S2 . 1.824(3) .
    C20 H20 . 0.9800 ?
    C21 O5 . 1.234(3) ?
    C21 N4 . 1.332(4) ?
    C21 C22 . 1.493(3) ?
    C22 H22A . 0.9600 ?
    C22 H22B . 0.9600 ?
    C22 H22C . 0.9600 ?
    C23 N5 . 1.267(4) .
    C23 N6 . 1.377(3) .
    C23 S2 . 1.757(2) .
    C24 N6 . 1.370(4) ?
    C24 C25 . 1.493(4) ?
    C25 H25A . 0.9600 ?
    C25 H25B . 0.9600 ?
    C25 H25C . 0.9600 ?
    C26 O4 . 1.410(4) ?
    C26 H26A . 0.9600 ?
    C26 H26B . 0.9600 ?
    C26 H26C . 0.9600 ?
    N1 N2 . 1.397(3) .
    N3 H3A . 0.8600 ?
    N4 N5 . 1.401(3) .
    N6 H6A . 0.8600 ?
loop_
    _geom_angle_atom_site_label_1
    _geom_angle_atom_site_label_2
    _geom_angle_atom_site_label_3
    _geom_angle_site_symmetry_1
    _geom_angle_site_symmetry_3
    _geom_angle
    _geom_angle_publ_flag
    O1 C1 C6 . . 125.1(2) ?
    O1 C1 C2 . . 114.9(2) ?
    C6 C1 C2 . . 120.0(2) ?
    C3 C2 C1 . . 119.4(3) ?
    C3 C2 H2 . . 120.3 ?
    C1 C2 H2 . . 120.3 ?
    C2 C3 C4 . . 120.9(3) ?
    C2 C3 H3 . . 119.6 ?
    C4 C3 H3 . . 119.6 ?
    C5 C4 C3 . . 120.1(2) ?
    C5 C4 H4 . . 120.0 ?
    C3 C4 H4 . . 120.0 ?
    C4 C5 C6 . . 119.2(2) ?
    C4 C5 C7 . . 122.5(2) ?
    C6 C5 C7 . . 118.3(2) ?
    C1 C6 C5 . . 120.5(2) ?
    C1 C6 H6 . . 119.8 ?
    C5 C6 H6 . . 119.8 ?
    N1 C7 C5 . . 112.6(2) ?
    N1 C7 S1 . . 102.46(16) ?
    C5 C7 S1 . . 113.33(19) ?
    N1 C7 H7 . . 109.4 ?
    C5 C7 H7 . . 109.4 ?
    S1 C7 H7 . . 109.4 ?
    O2 C8 N1 . . 119.7(3) ?
    O2 C8 C9 . . 122.5(3) ?
    N1 C8 C9 . . 117.7(2) ?
    C8 C9 H9A . . 109.5 ?
    C8 C9 H9B . . 109.5 ?
    H9A C9 H9B . . 109.5 ?
    C8 C9 H9C . . 109.5 ?
    H9A C9 H9C . . 109.5 ?
    H9B C9 H9C . . 109.5 ?
    N2 C10 N3 . . 120.0(2) ?
    N2 C10 S1 . . 118.12(19) ?
    N3 C10 S1 . . 121.8(2) ?
    O3 C11 N3 . . 120.9(3) ?
    O3 C11 C12 . . 124.3(3) ?
    N3 C11 C12 . . 114.8(3) ?
    C11 C12 H12A . . 109.5 ?
    C11 C12 H12B . . 109.5 ?
    H12A C12 H12B . . 109.5 ?
    C11 C12 H12C . . 109.5 ?
    H12A C12 H12C . . 109.5 ?
    H12B C12 H12C . . 109.5 ?
    O1 C13 H13A . . 109.5 ?
    O1 C13 H13B . . 109.5 ?
    H13A C13 H13B . . 109.5 ?
    O1 C13 H13C . . 109.5 ?
    H13A C13 H13C . . 109.5 ?
    H13B C13 H13C . . 109.5 ?
    O4 C14 C15 . . 115.8(2) ?
    O4 C14 C19 . . 124.1(2) ?
    C15 C14 C19 . . 120.2(2) ?
    C14 C15 C16 . . 119.7(3) ?
    C14 C15 H15 . . 120.1 ?
    C16 C15 H15 . . 120.1 ?
    C15 C16 C17 . . 120.9(3) ?
    C15 C16 H16 . . 119.6 ?
    C17 C16 H16 . . 119.6 ?
    C16 C17 C18 . . 119.6(2) ?
    C16 C17 H17 . . 120.2 ?
    C18 C17 H17 . . 120.2 ?
    C17 C18 C19 . . 119.6(2) ?
    C17 C18 C20 . . 121.3(2) ?
    C19 C18 C20 . . 119.0(2) ?
    C14 C19 C18 . . 120.0(2) ?
    C14 C19 H19 . . 120.0 ?
    C18 C19 H19 . . 120.0 ?
    N4 C20 C18 . . 111.4(2) ?
    N4 C20 S2 . . 103.01(16) ?
    C18 C20 S2 . . 114.9(2) ?
    N4 C20 H20 . . 109.1 ?
    C18 C20 H20 . . 109.1 ?
    S2 C20 H20 . . 109.1 ?
    O5 C21 N4 . . 119.2(2) ?
    O5 C21 C22 . . 121.8(3) ?
    N4 C21 C22 . . 118.9(2) ?
    C21 C22 H22A . . 109.5 ?
    C21 C22 H22B . . 109.5 ?
    H22A C22 H22B . . 109.5 ?
    C21 C22 H22C . . 109.5 ?
    H22A C22 H22C . . 109.5 ?
    H22B C22 H22C . . 109.5 ?
    N5 C23 N6 . . 120.6(2) ?
    N5 C23 S2 . . 118.25(19) ?
    N6 C23 S2 . . 121.2(2) ?
    O6 C24 N6 . . 121.8(3) ?
    O6 C24 C25 . . 123.3(3) ?
    N6 C24 C25 . . 114.9(2) ?
    C24 C25 H25A . . 109.5 ?
    C24 C25 H25B . . 109.5 ?
    H25A C25 H25B . . 109.5 ?
    C24 C25 H25C . . 109.5 ?
    H25A C25 H25C . . 109.5 ?
    H25B C25 H25C . . 109.5 ?
    O4 C26 H26A . . 109.5 ?
    O4 C26 H26B . . 109.5 ?
    H26A C26 H26B . . 109.5 ?
    O4 C26 H26C . . 109.5 ?
    H26A C26 H26C . . 109.5 ?
    H26B C26 H26C . . 109.5 ?
    C8 N1 N2 . . 122.2(2) ?
    C8 N1 C7 . . 121.6(2) ?
    N2 N1 C7 . . 116.1(2) ?
    C10 N2 N1 . . 109.3(2) ?
    C11 N3 C10 . . 124.2(2) ?
    C11 N3 H3A . . 117.9 ?
    C10 N3 H3A . . 117.9 ?
    C21 N4 N5 . . 122.2(2) ?
    C21 N4 C20 . . 122.0(2) ?
    N5 N4 C20 . . 115.8(2) ?
    C23 N5 N4 . . 110.0(2) ?
    C24 N6 C23 . . 124.4(2) ?
    C24 N6 H6A . . 117.8 ?
    C23 N6 H6A . . 117.8 ?
    C1 O1 C13 . . 117.9(2) .
    C14 O4 C26 . . 118.5(2) .
    C10 S1 C7 . . 88.30(10)
                          .
    C23 S2 C20 . . 88.60(10)
                           .
loop_
    _geom_torsion_atom_site_label_1
    _geom_torsion_atom_site_label_2
    _geom_torsion_atom_site_label_3
    _geom_torsion_atom_site_label_4
    _geom_torsion_site_symmetry_1
    _geom_torsion_site_symmetry_2
    _geom_torsion_site_symmetry_3
    _geom_torsion_site_symmetry_4
    _geom_torsion
    _geom_torsion_publ_flag
    O1 C1 C2 C3 . . . . -179.1(3) ?
    C6 C1 C2 C3 . . . . 0.8(4) ?
    C1 C2 C3 C4 . . . . -0.1(5) ?
    C2 C3 C4 C5 . . . . 0.5(5) ?
    C3 C4 C5 C6 . . . . -1.4(4) ?
    C3 C4 C5 C7 . . . . -179.6(3) ?
    O1 C1 C6 C5 . . . . 178.2(2) ?
    C2 C1 C6 C5 . . . . -1.8(4) ?
    C4 C5 C6 C1 . . . . 2.1(4) ?
    C7 C5 C6 C1 . . . . -179.6(2) ?
    C4 C5 C7 N1 . . . . -2.5(4) ?
    C6 C5 C7 N1 . . . . 179.3(2) ?
    C4 C5 C7 S1 . . . . -118.2(2) ?
    C6 C5 C7 S1 . . . . 63.5(3) ?
    O4 C14 C15 C16 . . . . -178.6(3) ?
    C19 C14 C15 C16 . . . . 1.1(4) ?
    C14 C15 C16 C17 . . . . -1.1(5) ?
    C15 C16 C17 C18 . . . . 0.8(4) ?
    C16 C17 C18 C19 . . . . -0.4(4) ?
    C16 C17 C18 C20 . . . . 177.1(3) ?
    O4 C14 C19 C18 . . . . 179.0(2) ?
    C15 C14 C19 C18 . . . . -0.7(4) ?
    C17 C18 C19 C14 . . . . 0.4(4) ?
    C20 C18 C19 C14 . . . . -177.2(2) ?
    C17 C18 C20 N4 . . . . -74.4(3) ?
    C19 C18 C20 N4 . . . . 103.1(2) ?
    C17 C18 C20 S2 . . . . 42.2(3) ?
    C19 C18 C20 S2 . . . . -140.2(2) ?
    O2 C8 N1 N2 . . . . -176.4(2) ?
    C9 C8 N1 N2 . . . . 6.0(4) ?
    O2 C8 N1 C7 . . . . 4.7(4) ?
    C9 C8 N1 C7 . . . . -172.9(2) ?
    C5 C7 N1 C8 . . . . 82.3(3) ?
    S1 C7 N1 C8 . . . . -155.5(2) ?
    C5 C7 N1 N2 . . . . -96.6(3) ?
    S1 C7 N1 N2 . . . . 25.5(3) ?
    N3 C10 N2 N1 . . . . 179.8(2) ?
    S1 C10 N2 N1 . . . . 1.3(3) ?
    C8 N1 N2 C10 . . . . 162.3(3) ?
    C7 N1 N2 C10 . . . . -18.8(3) ?
    O3 C11 N3 C10 . . . . -1.5(4) ?
    C12 C11 N3 C10 . . . . 178.4(3) ?
    N2 C10 N3 C11 . . . . 166.0(3) ?
    S1 C10 N3 C11 . . . . -15.5(4) ?
    O5 C21 N4 N5 . . . . 174.7(2) ?
    C22 C21 N4 N5 . . . . -7.5(4) ?
    O5 C21 N4 C20 . . . . -1.6(4) ?
    C22 C21 N4 C20 . . . . 176.2(2) ?
    C18 C20 N4 C21 . . . . -81.9(3) ?
    S2 C20 N4 C21 . . . . 154.4(2) ?
    C18 C20 N4 N5 . . . . 101.6(3) ?
    S2 C20 N4 N5 . . . . -22.2(3) ?
    N6 C23 N5 N4 . . . . -179.8(2) ?
    S2 C23 N5 N4 . . . . -0.8(3) ?
    C21 N4 N5 C23 . . . . -160.5(3) ?
    C20 N4 N5 C23 . . . . 16.0(3) ?
    O6 C24 N6 C23 . . . . 5.9(4) ?
    C25 C24 N6 C23 . . . . -174.3(2) ?
    N5 C23 N6 C24 . . . . -170.8(3) ?
    S2 C23 N6 C24 . . . . 10.3(4) ?
    C6 C1 O1 C13 . . . . 0.0(4) ?
    C2 C1 O1 C13 . . . . 180.0(2) ?
    C15 C14 O4 C26 . . . . 177.9(3) ?
    C19 C14 O4 C26 . . . . -1.8(4) ?
    N2 C10 S1 C7 . . . . 11.6(2) ?
    N3 C10 S1 C7 . . . . -166.9(2) ?
    N1 C7 S1 C10 . . . . -18.96(18) ?
    C5 C7 S1 C10 . . . . 102.70(18) ?
    N5 C23 S2 C20 . . . . -10.6(2) ?
    N6 C23 S2 C20 . . . . 168.4(2) ?
    N4 C20 S2 C23 . . . . 16.77(18) ?
    C18 C20 S2 C23 . . . . -104.62(18) ?
loop_
    _geom_hbond_atom_site_label_D
    _geom_hbond_atom_site_label_H
    _geom_hbond_atom_site_label_A
    _geom_hbond_site_symmetry_A
    _geom_hbond_distance_DH
    _geom_hbond_distance_HA
    _geom_hbond_distance_DA
    _geom_hbond_angle_DHA
    N3 H3A O5 2_756 0.86 1.95 2.801(3) 171
    N6 H6A O2 2_646 0.86 1.96 2.799(3) 164
    C25 H25C O2 2_646 0.96 2.37 3.238(4) 150
data_global
_journal_date_recd_electronic     2008-09-29
_journal_date_accepted     2008-10-06
_journal_name_full     'Acta Crystallographica, Section E'
_journal_year     2008
_journal_volume     64
_journal_issue     11
_journal_page_first     o2096
_journal_page_last     o2096
_journal_paper_category     QO
_journal_coeditor_code     BT2802
_publ_contact_author_name     'Y. T. Jeong'
_publ_contact_author_address
;
Division of Image and Information Engineering
Pukyong National University
Busan 608-739
Republic of Korea
;
_publ_contact_author_email     ytjeong@pknu.ac.kr
_publ_contact_author_fax     '+82-51-629-6408'
_publ_contact_author_phone     '+82-51-629-6411'
_publ_section_title
;\
<i>N</i>-[4-Acetyl-5-(3-methoxyphenyl)-4,5-dihydro-1,3,4-thiadiazol-2-yl]\
acetamide
;
loop_
    _publ_author_name
    _publ_author_address
    'G. Aridoss'
;
Division of Image and Information Engineering
Pukyong National University
Busan 608-739
Republic of Korea
;
    'S. Amirthaganesan'
;
Division of Image and Information Engineering
Pukyong National University
Busan 608-739
Republic of Korea
;
    'D. Velmurugan'
;
Centre of Advanced Study in Crystallography and Biophysics
University of Madras
Guindy Campus
Chennai 600 025
India
;
    'S. H. Kim'
;
Division of Image and Information Engineering
Pukyong National University
Busan 608-739
Republic of Korea
;
    'Y. T. Jeong'
;
Division of Image and Information Engineering
Pukyong National University
Busan 608-739
Republic of Korea
;
