# Supplementary material for: N-[4-Acetyl-5-(3-methoxy­phen­yl)-4,5-dihydro-1,3,4-thia­diazol-2-yl]acetamide
Source: Acta Crystallogr Sect E Struct Rep Online. 2008 Oct 11;64(Pt 11):o2096. doi: 10.1107/S1600536808032108 (PMC2959549; doi:10.1107/S1600536808032108)
Supplement: Supplementary file 2 [file e-64-o2096-Isup2.hkl]

#
# h,k,l, Fc-squared, Fo-squared, sigma(Fo-squared) and status flag
#
data_I
_shelx_title ' ac20 in P 21'
_shelx_refln_list_code          4
_shelx_F_calc_maximum      240.76
_exptl_crystal_F_000       616.00
_reflns_d_resolution_high  0.7191
 
loop_
 _symmetry_equiv_pos_as_xyz
 'x, y, z'
 '-x, y+1/2, -z'
 
_cell_length_a    11.3790
_cell_length_b    10.5993
_cell_length_c    11.9596
_cell_angle_alpha  90.000
_cell_angle_beta  108.225
_cell_angle_gamma  90.000
 
_shelx_F_squared_multiplier     1.000
 
loop_
 _refln_index_h
 _refln_index_k
 _refln_index_l
 _refln_F_squared_calc
 _refln_F_squared_meas
 _refln_F_squared_sigma
 _refln_observed_status
   0 -14   0        9.12        8.24      7.18 o
   1 -14   0       21.91       10.91      6.65 o
   2 -14   0        7.63        5.05      4.69 o
   3 -14   0        4.10        0.21      5.26 o
   4 -14   0       23.50       26.32      8.56 o
   1 -13   0        0.32       -3.91      3.91 o
   2 -13   0      123.02      114.69     13.93 o
   3 -13   0       70.05       62.27      7.29 o
   4 -13   0       42.33       30.21      6.57 o
   5 -13   0       16.96        7.44      6.59 o
   6 -13   0        4.77       12.66      6.81 o
   0 -12   0      288.44      266.53     17.71 o
   1 -12   0        2.80       -3.62      3.62 o
   2 -12   0       62.77       50.32      6.54 o
   3 -12   0       28.99       22.44      5.34 o
   4 -12   0       45.75       54.44      6.62 o
   5 -12   0        1.88       -3.99      5.90 o
   6 -12   0        9.22       10.32      6.49 o
   7 -12   0        3.08        5.69      6.54 o
   8 -12   0       33.78       49.83      9.36 o
   1 -11   0      118.10      133.88      8.42 o
   2 -11   0      100.75       94.18      7.37 o
   3 -11   0       15.95        3.92      3.74 o
   4 -11   0       22.12       19.56      9.17 o
   5 -11   0       14.12       18.84      8.03 o
   6 -11   0        3.85       -3.08      5.00 o
   7 -11   0       13.54        3.35      5.58 o
   8 -11   0       26.79       38.29      8.19 o
   9 -11   0      136.57      140.12     13.40 o
   0 -10   0        0.51        6.12      4.89 o
   1 -10   0       34.38       28.06      4.64 o
   2 -10   0       34.90       15.33      4.44 o
   3 -10   0       26.86       25.69      4.55 o
   4 -10   0      343.95      335.10     12.77 o
   5 -10   0       16.01        9.28      4.06 o
   6 -10   0      110.47      129.75     11.81 o
   7 -10   0       83.26       72.91      9.31 o
   8 -10   0       50.17       59.51      8.99 o
   9 -10   0       13.92       15.32      6.65 o
  10 -10   0      133.24      136.88     12.82 o
   1  -9   0      350.62      310.27     11.53 o
   2  -9   0      145.96      149.41     13.14 o
   3  -9   0      946.05      964.95     24.91 o
   4  -9   0       48.75       43.32      5.08 o
   5  -9   0       11.00        5.30      4.28 o
   6  -9   0      101.86      111.93      7.56 o
   7  -9   0        6.81        8.08      5.11 o
   8  -9   0       82.57       85.14      9.36 o
   9  -9   0       23.21       15.63      6.38 o
  10  -9   0       53.30       42.28      8.19 o
  11  -9   0        3.44        4.15      5.96 o
   0  -8   0      545.43      591.87     23.29 o
   1  -8   0       79.89       74.78      5.56 o
   2  -8   0      172.69      164.21      8.17 o
   3  -8   0      385.17      383.65     12.82 o
   4  -8   0        7.61        3.58      3.16 o
   5  -8   0      273.95      273.04      7.34 o
   6  -8   0      298.09      267.19      7.78 o
   7  -8   0       44.10       43.57      4.16 o
   8  -8   0        7.90        5.43      3.21 o
   9  -8   0        6.49        1.52      3.31 o
  10  -8   0       71.13       70.30      6.94 o
  11  -8   0       39.77       42.42      4.93 o
  12  -8   0        3.40        2.32      3.55 o
   1  -7   0       21.04       16.55      3.19 o
   2  -7   0      266.43      250.44      9.27 o
   3  -7   0       20.47       27.96      3.81 o
   4  -7   0     1377.79     1356.77     46.21 o
   5  -7   0      177.78      182.62      5.91 o
   6  -7   0      197.56      202.05      8.45 o
   7  -7   0      415.64      403.12     11.62 o
   8  -7   0      290.76      291.09     15.77 o
   9  -7   0       10.87        8.26      6.86 o
  10  -7   0       62.67       64.80      5.83 o
  11  -7   0        5.17        0.47      2.77 o
  12  -7   0       10.12        5.52      3.90 o
  13  -7   0        3.62       -4.33      5.16 o
   0  -6   0       91.40       87.80      7.44 o
   1  -6   0      566.15      613.15     15.96 o
   2  -6   0        3.95        6.25      2.59 o
   3  -6   0      140.44      153.33      6.71 o
   4  -6   0       98.96      113.10      4.27 o
   5  -6   0       90.96       91.95      4.20 o
   6  -6   0        6.80        5.25      2.16 o
   7  -6   0      531.11      543.22      9.73 o
   8  -6   0       73.92       64.65      4.67 o
   9  -6   0        7.39       10.70      2.44 o
  10  -6   0       95.42       87.84      4.87 o
  11  -6   0      194.93      213.15      7.52 o
  12  -6   0       19.64       16.60      3.49 o
  13  -6   0        2.61        1.07      4.87 o
   1  -5   0       49.05       65.28      4.76 o
   2  -5   0     2327.76     2514.53     52.47 o
   3  -5   0       78.93       94.20      4.11 o
   4  -5   0      416.06      437.40      9.38 o
   5  -5   0      118.54      124.03      3.49 o
   6  -5   0      424.41      432.29      7.90 o
   7  -5   0       43.49       40.70      2.45 o
   8  -5   0      169.43      176.02      5.68 o
   9  -5   0       44.86       38.20      2.78 o
  10  -5   0        2.68        5.65      2.26 o
  11  -5   0       15.30       11.33      2.62 o
  12  -5   0      175.19      178.36      6.96 o
  13  -5   0        8.95        9.14      2.80 o
  14  -5   0       10.40        7.81      4.85 o
   0  -4   0     2962.27     3505.13     68.10 o
   1  -4   0      449.68      467.77     11.75 o
   2  -4   0     1970.71     2017.48     33.70 o
   3  -4   0      141.79      164.21      4.58 o
   4  -4   0     2022.38     2199.07     34.45 o
   5  -4   0       64.01       59.65      2.49 o
   6  -4   0       26.38       33.25      2.11 o
   7  -4   0      835.67      837.71     13.47 o
   8  -4   0       80.62       80.56      3.39 o
   9  -4   0      178.42      147.22      4.74 o
  10  -4   0      303.68      279.86      7.03 o
  11  -4   0       49.50       58.25      3.63 o
  12  -4   0       29.91       29.54      3.24 o
  13  -4   0       99.05       95.14      5.04 o
  14  -4   0       10.23       12.82      3.97 o
   1  -3   0      158.21      168.01      4.06 o
   2  -3   0     5910.80     6536.27    103.13 o
   3  -3   0     1438.74     1541.33     21.77 o
   4  -3   0      156.02      155.68      3.58 o
   5  -3   0      276.63      336.14      6.29 o
   6  -3   0     1221.54     1274.03     21.13 o
   7  -3   0      138.13      153.67      4.10 o
   8  -3   0      566.65      554.83      9.99 o
   9  -3   0      269.24      268.85      6.44 o
  10  -3   0       28.41       23.92      2.63 o
  11  -3   0       21.76       25.41      2.45 o
  12  -3   0      143.64      137.46      5.48 o
  13  -3   0      143.46      154.92      6.08 o
  14  -3   0        6.61        9.75      3.12 o
   0  -2   0     2006.03     2391.09     46.93 o
   1  -2   0     1023.38     1085.53     13.77 o
   2  -2   0     6369.52     6817.81     93.68 o
   3  -2   0      678.41      726.90      9.70 o
   4  -2   0     3895.32     4121.50     51.27 o
   5  -2   0      346.59      386.30      8.78 o
   6  -2   0      333.82      356.62      5.84 o
   7  -2   0      643.20      652.59      8.68 o
   8  -2   0      232.96      232.90      5.60 o
   9  -2   0        2.54       -0.20      1.65 o
  10  -2   0      106.04      115.51      3.78 o
  11  -2   0      169.82      173.86      5.65 o
  12  -2   0       29.54       30.44      3.14 o
  13  -2   0       27.11       28.76      4.61 o
  14  -2   0       69.19       62.45      4.41 o
   1  -1   0       89.37       80.39      2.96 o
   2  -1   0     1514.34     1523.93     17.44 o
   3  -1   0      407.06      403.19      6.27 o
   4  -1   0     1154.64     1221.63     15.72 o
   5  -1   0      706.64      702.22     11.69 o
   6  -1   0      635.17      709.02      9.12 o
   7  -1   0       24.81       29.33      1.70 o
   8  -1   0      435.33      442.62      6.69 o
   9  -1   0      569.10      563.97     10.49 o
  10  -1   0      219.63      222.88      6.14 o
  11  -1   0       83.45       78.64      4.04 o
  12  -1   0       15.36       16.37      2.71 o
  13  -1   0      315.54      329.89      8.67 o
  14  -1   0       17.60       18.86      3.36 o
   1   0   0        2.36       -0.22      0.22 o
   2   0   0     2298.00     2419.14     23.50 o
   3   0   0       16.71       18.94      1.00 o
   4   0   0      276.56      277.60      3.92 o
   5   0   0      111.88      118.41      2.30 o
   6   0   0      670.73      690.99      9.91 o
   7   0   0       43.38       43.50      2.06 o
   8   0   0       96.70       87.98      3.04 o
   9   0   0       47.17       51.56      2.97 o
  10   0   0      159.87      161.57      5.18 o
  11   0   0        6.32        8.22      2.23 o
  12   0   0       83.75       94.82      4.70 o
  13   0   0        0.26       -3.19      3.19 o
  14   0   0       56.79       65.09      5.34 o
  15   0   0        3.59       -4.73      6.35 o
   1   1   0       82.43       79.98      4.16 o
   2   1   0     1517.96     1517.91     34.92 o
   3   1   0      406.62      392.16      6.54 o
   4   1   0     1160.63     1224.49     19.64 o
   5   1   0      706.71      690.77      9.53 o
   6   1   0      640.34      715.59     13.40 o
   7   1   0       25.23       31.99      1.80 o
   8   1   0      432.79      448.80     12.07 o
   9   1   0      566.59      547.97     10.57 o
  10   1   0      221.95      231.79      6.28 o
  11   1   0       84.28       89.05      4.91 o
  12   1   0       15.71       13.13      3.26 o
  13   1   0      318.06      338.20     10.41 o
  14   1   0       17.06       17.28      3.82 o
   0   2   0     2064.43     2388.58     46.99 o
   1   2   0     1023.54     1047.85     15.26 o
   2   2   0     6348.16     6791.38    105.03 o
   3   2   0      692.93      726.25     18.51 o
   4   2   0     3910.34     4202.50    100.93 o
   5   2   0      348.29      389.75     11.60 o
   6   2   0      340.42      356.18      6.53 o
   7   2   0      643.76      628.51     17.78 o
   8   2   0      238.62      243.88      6.99 o
   9   2   0        2.34       -2.13      2.13 o
  10   2   0      104.08      105.47      5.33 o
  11   2   0      167.20      180.36      7.55 o
  12   2   0       29.17       29.30      3.94 o
  13   2   0       25.94       26.39      4.15 o
  14   2   0       70.16       81.67      7.27 o
   1   3   0      151.58      153.28      3.20 o
   2   3   0     5846.13     6422.23     88.48 o
   3   3   0     1437.98     1502.26     21.93 o
   4   3   0      148.87      149.46      3.66 o
   5   3   0      284.37      338.63      7.78 o
   6   3   0     1217.75     1261.10     19.22 o
   7   3   0      137.01      137.14      5.34 o
   8   3   0      569.88      549.49     12.26 o
   9   3   0      271.29      272.93      8.06 o
  10   3   0       29.89       29.39      3.52 o
  11   3   0       22.60       24.93      3.63 o
  12   3   0      143.70      154.21      7.09 o
  13   3   0      144.53      153.97      7.40 o
  14   3   0        6.80       15.40      3.98 o
   0   4   0     2970.12     3484.74     88.75 o
   1   4   0      440.82      473.90      7.66 o
   2   4   0     1971.13     2054.48     28.99 o
   3   4   0      131.59      156.16      3.92 o
   4   4   0     2005.03     2164.11     38.18 o
   5   4   0       66.51       64.07      2.76 o
   6   4   0       26.88       28.92      2.65 o
   7   4   0      834.90      811.28     13.61 o
   8   4   0       77.86       76.33      4.39 o
   9   4   0      177.36      160.02      9.97 o
  10   4   0      302.28      289.56     13.31 o
  11   4   0       50.68       61.64      6.41 o
  12   4   0       30.17       32.66      4.83 o
  13   4   0       99.24       96.52      6.46 o
  14   4   0        9.67        3.64      4.03 o
   1   5   0       49.58       67.53      3.19 o
   2   5   0     2357.56     2568.81     36.14 o
   3   5   0       78.04       88.77      3.15 o
   4   5   0      420.07      448.26      8.20 o
   5   5   0      118.12      116.72      4.54 o
   6   5   0      425.49      418.07      9.42 o
   7   5   0       42.93       41.09      3.36 o
   8   5   0      169.18      174.77      9.12 o
   9   5   0       45.61       42.43      3.94 o
  10   5   0        2.18        4.24      2.87 o
  11   5   0       15.08       11.85      3.39 o
  12   5   0      174.23      174.01      7.94 o
  13   5   0        8.54        1.90      3.72 o
  14   5   0       10.32        6.60      4.21 o
   0   6   0       92.54       85.66      4.47 o
   1   6   0      570.21      641.60     12.28 o
   2   6   0        3.77       12.16      2.34 o
   3   6   0      144.80      156.05      4.26 o
   4   6   0       97.31      115.05      3.93 o
   5   6   0       89.18       87.53      3.86 o
   6   6   0        7.12        6.69      1.85 o
   7   6   0      529.05      517.89     12.31 o
   8   6   0       74.67       77.51      4.73 o
   9   6   0        7.79        7.29      2.96 o
  10   6   0       95.42       85.86      5.59 o
  11   6   0      195.13      200.91      8.29 o
  12   6   0       20.11       24.76      4.33 o
  13   6   0        3.18       -3.43      3.43 o
   1   7   0       22.09       26.76      2.40 o
   2   7   0      265.91      249.14      9.32 o
   3   7   0       20.26       25.73      2.27 o
   4   7   0     1374.50     1410.77     24.55 o
   5   7   0      178.45      180.71      7.60 o
   6   7   0      198.56      203.42      5.94 o
   7   7   0      413.80      395.96     13.94 o
   8   7   0      287.61      287.04      9.05 o
   9   7   0       10.01       13.15      3.32 o
  10   7   0       61.80       69.73      6.40 o
  11   7   0        5.29        4.81      3.59 o
  12   7   0       10.65        4.33      3.72 o
  13   7   0        3.92       -4.08      6.01 o
   0   8   0      545.22      583.26     22.12 o
   1   8   0       81.92       78.21      3.85 o
   2   8   0      173.35      177.23      7.10 o
   3   8   0      385.40      393.93      8.17 o
   4   8   0        6.31        2.41      2.91 o
   5   8   0      274.81      276.11      6.99 o
   6   8   0      299.65      277.93      8.65 o
   7   8   0       46.92       36.00      3.97 o
   8   8   0        8.85        9.11      3.09 o
   9   8   0        6.36        4.80      3.15 o
  10   8   0       70.35       72.26      7.08 o
  11   8   0       40.58       47.76      5.09 o
  12   8   0        3.27        0.76      3.67 o
   1   9   0      349.44      314.06     10.87 o
   2   9   0      144.08      146.91      5.84 o
   3   9   0      944.36      989.92     19.30 o
   4   9   0       49.25       43.32      3.11 o
   5   9   0        9.89        9.70      2.46 o
   6   9   0      100.92      112.41      5.84 o
   7   9   0        6.86        8.68      3.21 o
   8   9   0       82.45       81.97      6.79 o
   9   9   0       21.05       18.92      4.35 o
  10   9   0       53.15       50.84      5.23 o
  11   9   0        3.46        1.43      4.01 o
   0  10   0        0.48        0.16      3.99 o
   1  10   0       33.78       39.38      4.72 o
   2  10   0       34.55       21.18      3.22 o
   3  10   0       26.06       25.73      3.37 o
   4  10   0      348.47      347.31     10.08 o
   5  10   0       15.90        2.53      3.55 o
   6  10   0      109.74       94.42      8.85 o
   7  10   0       82.97       76.61      6.89 o
   8  10   0       50.34       54.82      5.12 o
   9  10   0       14.19       16.89      4.10 o
  10  10   0      132.55      150.65     13.50 o
  11  10   0       16.99       12.36      7.39 o
   1  11   0      118.10      139.29      7.95 o
   2  11   0      101.02      109.30      9.12 o
   3  11   0       16.82       13.01      3.23 o
   4  11   0       22.16       22.11      4.38 o
   5  11   0       15.55        5.18      3.92 o
   6  11   0        3.76        2.22      3.70 o
   7  11   0       13.71       14.31      4.79 o
   8  11   0       26.97       27.22      5.66 o
   9  11   0      137.62      128.89      9.63 o
   0  12   0      287.26      301.09     17.02 o
   1  12   0        2.63       -3.60      3.61 o
   2  12   0       63.12       62.18      6.25 o
   3  12   0       28.19       23.44      5.85 o
   4  12   0       45.11       70.62      9.78 o
   5  12   0        1.87       -1.51      3.64 o
   6  12   0        9.10       11.01      4.47 o
   7  12   0        2.94       -1.26      4.06 o
   8  12   0       33.72       37.23     15.50 o
   1  13   0        0.15        3.72      3.91 o
   2  13   0      122.46      129.53     12.15 o
   3  13   0       69.64       84.34     10.90 o
   4  13   0       42.48       43.23      9.25 o
   5  13   0       16.97       15.69      6.97 o
   6  13   0        4.97        2.29      6.59 o
   0  14   0        9.00        1.75      6.33 o
   1  14   0       22.12       14.03      4.86 o
   2  14   0        7.65        2.23      5.80 o
   3  14   0        4.44        6.28      6.75 o
   4  14   0       23.64       33.93      8.61 o
  -4 -14   1        0.04        8.77      7.39 o
  -3 -14   1       34.80       38.46      6.25 o
  -2 -14   1       26.47       25.53      5.86 o
  -1 -14   1       26.20       26.71      6.00 o
   0 -14   1        3.71        3.94      7.58 o
   1 -14   1        3.77        7.44     10.58 o
   2 -14   1       48.33       46.50     18.03 o
   3 -14   1       11.63        7.88      4.89 o
  -7 -13   1       20.70       15.32      7.29 o
  -6 -13   1       14.87       16.91      7.29 o
  -5 -13   1        3.00        6.38      6.49 o
  -4 -13   1        1.85        4.35      7.90 o
  -3 -13   1       46.18       48.98     11.30 o
  -2 -13   1       15.63       12.56      5.16 o
  -1 -13   1        6.30       -1.66      4.16 o
   0 -13   1       54.70       49.35      6.73 o
   1 -13   1       55.83       50.22      6.76 o
   2 -13   1        8.57       10.37      5.93 o
   3 -13   1       14.10       15.95      5.25 o
   4 -13   1       26.84       22.65      5.47 o
   5 -13   1       11.73        6.65      5.90 o
   6 -13   1       12.53       11.06      6.54 o
  -8 -12   1        1.56        3.72      6.17 o
  -7 -12   1        0.45       -5.21      5.80 o
  -6 -12   1       69.83       92.10     11.70 o
  -5 -12   1        8.49        4.47      6.54 o
  -4 -12   1      273.26      291.14     12.66 o
  -3 -12   1       21.10       17.99      4.85 o
  -2 -12   1       44.83       31.44      5.76 o
  -1 -12   1       27.14       24.22     11.62 o
   0 -12   1       56.68       65.55      7.82 o
   1 -12   1       11.21        6.14      4.34 o
   2 -12   1      181.92      185.55     10.43 o
   3 -12   1       10.31        7.24      4.53 o
   4 -12   1        1.71        3.99      4.47 o
   5 -12   1        1.42       -5.11      5.11 o
   6 -12   1       80.48       68.44      9.89 o
   7 -12   1        5.58       -0.27      5.74 o
   8 -12   1       40.94       37.01      8.93 o
 -10 -11   1        3.45       -0.05      6.33 o
  -9 -11   1       13.59       15.79      7.23 o
  -8 -11   1        7.73       10.53      6.17 o
  -7 -11   1       24.44       30.58      7.87 o
  -6 -11   1        2.78        7.55      6.17 o
  -5 -11   1        4.53       -2.33      5.34 o
  -4 -11   1       31.28       15.05      6.41 o
  -3 -11   1      316.05      299.42     12.44 o
  -2 -11   1       33.37       34.76      8.61 o
  -1 -11   1        4.69        0.72      3.65 o
   0 -11   1       91.05       79.31      6.73 o
   1 -11   1        0.85        4.60      3.61 o
   2 -11   1       41.88       33.15      8.24 o
   3 -11   1       14.01       10.05      4.11 o
   4 -11   1        2.80       -1.16      4.09 o
   5 -11   1       33.91       32.97      5.09 o
   6 -11   1        2.93        1.01      5.42 o
   7 -11   1       28.86       16.17      7.02 o
   8 -11   1       40.65       27.33      7.98 o
   9 -11   1        4.70        3.51      6.33 o
 -11 -10   1       12.69        6.38      6.43 o
 -10 -10   1       15.21       11.11      7.23 o
  -9 -10   1       27.85       30.42      7.34 o
  -8 -10   1      275.56      262.70     16.22 o
  -7 -10   1        1.97        0.96      5.26 o
  -6 -10   1       13.49       14.41      6.28 o
  -5 -10   1       21.20       11.61      4.32 o
  -4 -10   1      117.96      106.47      7.50 o
  -3 -10   1       32.74       30.50      5.53 o
  -2 -10   1      247.89      261.28     13.59 o
  -1 -10   1       35.65       22.10      8.14 o
   0 -10   1        6.15        3.59      3.22 o
   1 -10   1      124.65      118.40      7.55 o
   2 -10   1      393.94      384.26     20.07 o
   3 -10   1       23.29       23.67      4.47 o
   4 -10   1       59.30       58.60      5.90 o
   5 -10   1       10.06       12.95      4.92 o
   6 -10   1      213.81      230.32     10.87 o
   7 -10   1       42.08       28.88      7.76 o
   8 -10   1       29.83       34.57      7.92 o
   9 -10   1        2.31        4.09      6.06 o
  10 -10   1      123.37      142.84     13.24 o
 -12  -9   1        3.00        2.74      3.86 o
 -11  -9   1       19.36       21.06      6.86 o
 -10  -9   1       74.58       74.02      9.36 o
  -9  -9   1       42.82       46.85      7.60 o
  -8  -9   1        6.82        6.54      5.16 o
  -7  -9   1      233.43      222.92     14.25 o
  -6  -9   1       58.13       64.73      7.58 o
  -5  -9   1      130.39      118.86      7.74 o
  -4  -9   1       32.87       30.53      4.76 o
  -3  -9   1       95.17       91.16      6.94 o
  -2  -9   1      137.17      126.32      7.80 o
  -1  -9   1        9.54        2.24      3.13 o
   0  -9   1        1.97        2.06      2.97 o
   1  -9   1      164.11      147.30      8.02 o
   2  -9   1       86.11       92.47      6.63 o
   3  -9   1       82.81       66.98      6.18 o
   4  -9   1      179.89      181.77      9.01 o
   5  -9   1        0.40       -2.87      2.87 o
   6  -9   1       48.35       44.98      5.43 o
   7  -9   1        1.39        2.77      4.89 o
   8  -9   1       43.40       33.93      7.29 o
   9  -9   1       24.01       16.38      6.59 o
  10  -9   1       16.73       11.11      6.38 o
  11  -9   1       38.18       41.97      8.93 o
 -12  -8   1        2.40       -0.11      4.25 o
 -11  -8   1       57.85       53.45      5.84 o
 -10  -8   1       31.40       31.16      4.66 o
  -9  -8   1       44.64       53.32     10.74 o
  -8  -8   1       15.73       18.43      3.48 o
  -7  -8   1        3.99        2.53      2.95 o
  -6  -8   1       52.80       38.24      7.84 o
  -5  -8   1      128.62      133.04     11.75 o
  -4  -8   1       32.71       36.20      4.54 o
  -3  -8   1      200.79      197.12      8.84 o
  -2  -8   1      449.64      425.99     13.31 o
  -1  -8   1        3.78        1.97      2.88 o
   0  -8   1        3.78       -2.54      2.54 o
   1  -8   1       41.74       33.32      5.90 o
   2  -8   1      238.57      216.86     12.63 o
   3  -8   1     1746.71     1792.55     40.67 o
   4  -8   1      244.89      256.87     10.13 o
   5  -8   1      197.00      192.51      6.20 o
   6  -8   1      867.51      851.63     17.28 o
   7  -8   1       18.96       17.73      3.65 o
   8  -8   1        6.56        3.26      3.36 o
   9  -8   1       85.97       78.90      6.16 o
  10  -8   1       23.92       34.41      7.34 o
  11  -8   1        5.16        2.19      3.31 o
  12  -8   1        6.22        5.40      3.88 o
 -13  -7   1        7.09        7.58      3.35 o
 -12  -7   1       18.62       17.92      3.60 o
 -11  -7   1       66.39       61.47      4.53 o
 -10  -7   1      338.27      364.42     16.59 o
  -9  -7   1        0.85       -1.40      2.73 o
  -8  -7   1        5.57        4.84      3.08 o
  -7  -7   1      277.71      263.59     13.21 o
  -6  -7   1     1280.32     1330.94     53.82 o
  -5  -7   1     1262.27     1278.25     23.33 o
  -4  -7   1      285.04      286.71     10.36 o
  -3  -7   1      269.35      252.78      9.34 o
  -2  -7   1      231.56      208.14      8.31 o
  -1  -7   1       80.19       90.68      5.81 o
   0  -7   1      812.37      792.55     19.95 o
   1  -7   1       16.32       14.35      3.21 o
   2  -7   1       59.31       59.55      4.74 o
   3  -7   1        1.84       -0.41      2.63 o
   4  -7   1     1759.99     1780.81     39.54 o
   5  -7   1       22.54       22.92      2.91 o
   6  -7   1       90.06       78.82      4.70 o
   7  -7   1       62.94       60.02      4.15 o
   8  -7   1       73.54       66.94      5.30 o
   9  -7   1       40.24       35.72      4.75 o
  10  -7   1       44.41       44.54      4.07 o
  11  -7   1       43.47       37.30      4.14 o
  12  -7   1       27.09       20.28      4.07 o
 -13  -6   1       63.25       62.25      4.88 o
 -12  -6   1       34.96       32.67      3.80 o
 -11  -6   1        4.26       -1.88      3.34 o
 -10  -6   1       41.70       32.72      3.37 o
  -9  -6   1      183.83      174.72      7.85 o
  -8  -6   1       77.65       65.29      3.94 o
  -7  -6   1       39.51       50.69      3.53 o
  -6  -6   1      135.43      130.14      4.94 o
  -5  -6   1      678.62      691.27     13.67 o
  -4  -6   1      275.37      274.00      6.77 o
  -3  -6   1      101.70      107.54     11.43 o
  -2  -6   1      210.51      258.57      9.68 o
  -1  -6   1      636.17      687.53     18.00 o
   0  -6   1       22.45       20.83      3.08 o
   1  -6   1      262.39      284.38     10.70 o
   2  -6   1     1286.64     1303.18     29.59 o
   3  -6   1       62.35       67.44      4.78 o
   4  -6   1      366.44      374.91      9.19 o
   5  -6   1       81.22       74.70      4.13 o
   6  -6   1        9.40        9.25      1.69 o
   7  -6   1       96.70       95.36      3.80 o
   8  -6   1       34.40       32.64      4.90 o
   9  -6   1       81.40       83.36      4.51 o
  10  -6   1        7.87        6.76      2.77 o
  11  -6   1        7.65        3.17      2.89 o
  12  -6   1       36.82       36.70      4.77 o
  13  -6   1       70.62       86.18      5.90 o
 -14  -5   1       60.45       56.58      4.02 o
 -13  -5   1       21.27       17.52      3.59 o
 -12  -5   1       45.08       38.84      3.90 o
 -11  -5   1       19.63       12.20      2.51 o
 -10  -5   1      249.82      262.51      9.14 o
  -9  -5   1       17.42       24.60      2.33 o
  -8  -5   1       36.51       31.35      3.59 o
  -7  -5   1       20.57       18.57      1.90 o
  -6  -5   1      321.55      308.93      7.92 o
  -5  -5   1      249.71      261.22      6.61 o
  -4  -5   1      527.06      559.21     11.94 o
  -3  -5   1      403.80      448.19     11.84 o
  -2  -5   1       76.67       75.48      4.81 o
  -1  -5   1      502.89      565.99     25.10 o
   0  -5   1     6696.54     7496.15    124.58 o
   1  -5   1       70.07       62.86      2.86 o
   2  -5   1      697.45      751.07     17.80 o
   3  -5   1      103.79      122.22      5.28 o
   4  -5   1     1191.22     1154.90     20.65 o
   5  -5   1       27.57       20.80      1.82 o
   6  -5   1       66.04       68.34      3.03 o
   7  -5   1        9.42        6.59      1.80 o
   8  -5   1      445.28      451.97     10.36 o
   9  -5   1       18.13       16.02      2.22 o
  10  -5   1      102.57       95.69      4.37 o
  11  -5   1       31.90       33.23      3.25 o
  12  -5   1        1.09        4.45      2.99 o
  13  -5   1       60.87       57.90      4.22 o
 -14  -4   1       13.50       15.99      3.79 o
 -13  -4   1       32.69       34.41      2.96 o
 -12  -4   1      151.09      146.60      5.45 o
 -11  -4   1       14.59       17.36      2.57 o
 -10  -4   1        7.02        5.94      2.02 o
  -9  -4   1      962.23      898.88     14.93 o
  -8  -4   1       71.97       76.02      3.80 o
  -7  -4   1       98.48       93.55      3.93 o
  -6  -4   1      131.22      143.59      3.82 o
  -5  -4   1      105.68      123.27      3.27 o
  -4  -4   1     1739.17     1903.16     43.36 o
  -3  -4   1     1041.59     1261.16     21.42 o
  -2  -4   1      637.83      697.84     18.24 o
  -1  -4   1      101.34       91.39      4.38 o
   0  -4   1      484.81      492.94      9.47 o
   1  -4   1      178.27      201.74      6.47 o
   2  -4   1      440.41      432.90      8.51 o
   3  -4   1     2523.96     2811.83     46.26 o
   4  -4   1      357.22      374.03      8.21 o
   5  -4   1      143.96      132.97      5.63 o
   6  -4   1      199.03      199.56      7.45 o
   7  -4   1      213.60      222.32      5.30 o
   8  -4   1      105.27      100.46      3.81 o
   9  -4   1       76.24       70.55      3.56 o
  10  -4   1        0.53       -1.86      1.86 o
  11  -4   1       43.34       48.61      3.59 o
  12  -4   1        1.54        0.78      2.28 o
  13  -4   1      244.13      263.54      8.04 o
  14  -4   1        9.45       14.23      4.92 o
 -14  -3   1       99.63      107.11      5.16 o
 -13  -3   1      144.79      157.36      5.88 o
 -12  -3   1        6.86        5.19      2.36 o
 -11  -3   1       14.33       15.77      2.41 o
 -10  -3   1      186.34      195.00      6.39 o
  -9  -3   1       41.46       34.82      2.50 o
  -8  -3   1      132.88      131.23      4.03 o
  -7  -3   1       92.22       74.09      2.69 o
  -6  -3   1     1403.80     1519.54     21.91 o
  -5  -3   1     3371.44     3891.61     48.15 o
  -4  -3   1     1335.17     1450.19     18.62 o
  -3  -3   1     1404.37     1502.96     21.41 o
  -2  -3   1     2919.96     3070.25     61.57 o
  -1  -3   1     1583.30     1737.80     47.09 o
   0  -3   1     1093.69     1128.95     18.87 o
   1  -3   1       35.27       28.67      3.03 o
   2  -3   1     1453.15     1562.87     26.03 o
   3  -3   1      394.96      413.27      8.25 o
   4  -3   1     1912.43     1932.74     32.27 o
   5  -3   1      751.97      764.91     12.03 o
   6  -3   1      406.67      442.02      8.09 o
   7  -3   1       89.84       77.72      4.80 o
   8  -3   1      166.75      153.08      5.12 o
   9  -3   1       12.00        8.92      2.10 o
  10  -3   1       84.73       83.11      4.08 o
  11  -3   1      249.27      248.72      6.08 o
  12  -3   1       29.65       28.30      4.57 o
  13  -3   1        9.52        5.70      3.00 o
  14  -3   1      103.06      130.14      5.94 o
 -15  -2   1        2.43       -1.81      2.77 o
 -14  -2   1        0.40        0.14      2.47 o
 -13  -2   1       33.38       38.76      3.83 o
 -12  -2   1       75.17       62.28      3.77 o
 -11  -2   1       39.45       40.77      5.14 o
 -10  -2   1        9.22        7.78      2.68 o
  -9  -2   1       11.64        7.12      1.76 o
  -8  -2   1     2015.91     2047.47     26.75 o
  -7  -2   1        7.27        9.21      1.17 o
  -6  -2   1      318.79      350.95      5.04 o
  -5  -2   1      927.11      971.75     23.60 o
  -4  -2   1     6658.87     7360.41    101.14 o
  -3  -2   1      249.00      272.56      4.21 o
  -2  -2   1     5528.58     5978.37     72.69 o
  -1  -2   1       10.55       13.03      0.90 o
   0  -2   1     5462.88     5787.53    113.71 o
   1  -2   1     3431.56     3454.01     75.17 o
   2  -2   1     3940.35     3986.23    195.22 o
   3  -2   1      239.45      248.40      7.82 o
   4  -2   1       97.11      101.03      3.36 o
   5  -2   1      228.58      242.00      4.33 o
   6  -2   1      306.68      300.09      5.31 o
   7  -2   1      370.17      351.92      8.76 o
   8  -2   1      216.47      228.39      6.19 o
   9  -2   1       86.05       80.07      3.22 o
  10  -2   1      443.75      429.27      9.22 o
  11  -2   1       60.43       57.63      3.80 o
  12  -2   1      194.11      206.82      6.68 o
  13  -2   1       10.75        3.73      2.72 o
  14  -2   1        4.85       -2.69      2.69 o
 -15  -1   1        2.39       -2.59      2.59 o
 -14  -1   1        0.43       -2.31      2.31 o
 -13  -1   1       82.26       87.62      4.56 o
 -12  -1   1       35.98       33.15      3.00 o
 -11  -1   1       12.07       10.65      2.12 o
 -10  -1   1       71.04       64.72      3.47 o
  -9  -1   1       39.33       38.62      2.63 o
  -8  -1   1      149.02      145.94      3.64 o
  -7  -1   1      814.81      788.00     11.21 o
  -6  -1   1      399.52      393.06      6.08 o
  -5  -1   1        9.32        9.04      0.88 o
  -4  -1   1      301.15      330.37      4.93 o
  -3  -1   1      474.63      472.95      6.53 o
  -2  -1   1     3844.02     4130.21     82.23 o
  -1  -1   1     3647.49     3708.02     56.27 o
   0  -1   1     4717.68     4397.48     94.28 o
   1  -1   1      956.96      908.83     18.46 o
   2  -1   1     2682.73     2598.58     36.32 o
   3  -1   1      289.74      263.79      4.06 o
   4  -1   1      548.66      561.57      7.81 o
   5  -1   1       61.93       60.70      2.03 o
   6  -1   1      717.71      763.62     21.01 o
   7  -1   1     1201.04     1191.39     16.41 o
   8  -1   1      298.12      293.02      6.67 o
   9  -1   1      681.99      664.93     12.14 o
  10  -1   1      472.79      478.38      9.92 o
  11  -1   1       53.04       56.47      4.28 o
  12  -1   1       40.45       42.56      5.50 o
  13  -1   1       17.49       19.20      3.19 o
  14  -1   1        0.86       -3.36      3.36 o
 -15   0   1        5.93        6.23      5.57 o
 -14   0   1       14.41       14.95      3.46 o
 -13   0   1       39.68       57.26      5.28 o
 -12   0   1      570.60      589.63     11.85 o
 -11   0   1        5.53        3.07      3.00 o
 -10   0   1       94.27       88.95      3.81 o
  -9   0   1       25.97       24.14      2.19 o
  -8   0   1       98.53       80.49      2.69 o
  -7   0   1        0.51        0.65      0.89 o
  -6   0   1      257.75      233.38      4.17 o
  -5   0   1       24.58       28.05      1.21 o
  -4   0   1     4716.86     5213.95     71.18 o
  -3   0   1       21.91       29.54      1.50 o
  -2   0   1    13619.93    15183.76    253.92 o
   0   0   1       36.26       -0.45      0.45 o
   1   0   1        5.70        6.31      0.35 o
   2   0   1        8.69        5.83      0.51 o
   3   0   1       48.22       45.35      1.39 o
   4   0   1     1743.39     1817.98     20.99 o
   5   0   1      146.88      150.68      4.47 o
   6   0   1      962.77      867.90     13.74 o
   7   0   1      125.49      129.89      5.14 o
   8   0   1      490.92      477.98      9.21 o
   9   0   1       53.26       55.97      3.31 o
  10   0   1      150.39      145.97      5.12 o
  11   0   1        1.74        1.80      2.21 o
  12   0   1      246.08      251.58      7.47 o
  13   0   1       14.81       10.96      3.62 o
  14   0   1       66.36       77.30      5.99 o
 -15   1   1        2.57        2.52      4.74 o
 -14   1   1        0.52        1.40      3.02 o
 -13   1   1       80.92       85.21      5.43 o
 -12   1   1       36.74       32.69      6.17 o
 -11   1   1       12.40       12.04      3.16 o
 -10   1   1       70.14       70.57      4.47 o
  -9   1   1       40.23       42.84      4.31 o
  -8   1   1      151.21      166.28      3.87 o
  -7   1   1      806.67      795.68     11.48 o
  -6   1   1      399.18      392.65      6.74 o
  -5   1   1        9.82       10.07      0.91 o
  -4   1   1      307.11      339.11      5.12 o
  -3   1   1      475.05      491.66     10.79 o
  -2   1   1     3839.93     4294.34     95.74 o
  -1   1   1     3647.14     3672.30    191.35 o
   0   1   1     4721.08     4581.58    150.52 o
   1   1   1      965.42      936.37     15.28 o
   2   1   1     2679.44     2654.38     42.38 o
   3   1   1      286.23      263.77      5.67 o
   4   1   1      538.33      546.16      7.89 o
   5   1   1       64.15       57.87      2.20 o
   6   1   1      715.38      777.84     12.49 o
   7   1   1     1207.98     1203.09     16.43 o
   8   1   1      301.28      293.26      6.70 o
   9   1   1      683.43      672.40     14.44 o
  10   1   1      474.69      478.03     11.76 o
  11   1   1       52.38       60.12      6.66 o
  12   1   1       40.63       39.87      4.48 o
  13   1   1       18.09       24.90      6.14 o
  14   1   1        0.87       -0.57      3.56 o
 -15   2   1        2.14       -2.06      6.28 o
 -14   2   1        0.29       -0.86      3.12 o
 -13   2   1       33.59       31.56      4.13 o
 -12   2   1       76.16       70.81      7.90 o
 -11   2   1       40.98       41.93      4.64 o
 -10   2   1        8.89        2.74      2.46 o
  -9   2   1       11.26        8.89      2.46 o
  -8   2   1     2006.91     2085.06     64.73 o
  -7   2   1        6.67        8.13      1.50 o
  -6   2   1      322.54      357.79      8.22 o
  -5   2   1      923.56      998.72     15.04 o
  -4   2   1     6634.30     7467.37    186.61 o
  -3   2   1      250.03      285.45      6.26 o
  -2   2   1     5453.44     5903.53    176.69 o
  -1   2   1       13.15       14.22      0.85 o
   0   2   1     5447.76     5819.45    113.60 o
   1   2   1     3431.12     3554.79     55.85 o
   2   2   1     4001.43     3951.71     62.92 o
   3   2   1      228.58      236.17      5.10 o
   4   2   1       97.67       98.99      2.95 o
   5   2   1      229.12      234.63      4.96 o
   6   2   1      300.46      304.37      7.37 o
   7   2   1      368.84      349.93     12.28 o
   8   2   1      215.95      221.26      6.98 o
   9   2   1       83.25       79.24      5.98 o
  10   2   1      442.26      424.52     11.14 o
  11   2   1       59.75       65.55      7.08 o
  12   2   1      192.97      191.86      9.71 o
  13   2   1       10.29        9.82      6.04 o
  14   2   1        4.30        8.02      3.90 o
 -14   3   1       99.34      115.44      6.65 o
 -13   3   1      144.57      156.59      7.88 o
 -12   3   1        6.93        6.52      3.08 o
 -11   3   1       15.41       13.64      3.04 o
 -10   3   1      189.75      191.40      6.88 o
  -9   3   1       43.23       38.97      3.28 o
  -8   3   1      134.01      136.19      5.32 o
  -7   3   1       91.91       72.35      3.75 o
  -6   3   1     1400.91     1458.94     26.03 o
  -5   3   1     3375.68     3859.00     54.09 o
  -4   3   1     1334.47     1435.07     24.57 o
  -3   3   1     1403.02     1456.19     21.63 o
  -2   3   1     2966.06     3112.74     42.95 o
  -1   3   1     1580.08     1719.46     24.33 o
   0   3   1     1093.28     1114.33     18.73 o
   1   3   1       38.82       33.22      1.82 o
   2   3   1     1459.58     1565.08     25.90 o
   3   3   1      391.54      418.69      7.16 o
   4   3   1     1924.60     1931.33     27.83 o
   5   3   1      749.64      743.96     12.19 o
   6   3   1      407.58      447.75      8.27 o
   7   3   1       90.55       72.27      4.03 o
   8   3   1      166.83      148.84      6.32 o
   9   3   1       12.31        7.23      2.77 o
  10   3   1       87.46       90.23      5.39 o
  11   3   1      247.80      243.17      8.60 o
  12   3   1       29.47       32.68      5.27 o
  13   3   1        9.72        8.88      3.83 o
  14   3   1      104.13      124.04      7.35 o
 -14   4   1       13.29       12.43      4.03 o
 -13   4   1       32.86       32.46      4.45 o
 -12   4   1      150.81      147.89      6.94 o
 -11   4   1       14.12       12.76      4.20 o
 -10   4   1        6.84       -0.50      2.54 o
  -9   4   1      962.01      900.27     18.35 o
  -8   4   1       74.58       85.02      9.10 o
  -7   4   1       99.06       92.35      5.36 o
  -6   4   1      129.05      138.11      3.81 o
  -5   4   1       94.86      107.79      5.72 o
  -4   4   1     1751.91     1905.26     27.56 o
  -3   4   1     1040.52     1236.32     18.52 o
  -2   4   1      646.81      712.66     11.05 o
  -1   4   1      114.10      105.11      3.32 o
   0   4   1      479.94      492.28     11.17 o
   1   4   1      173.90      192.04      4.81 o
   2   4   1      438.38      429.25      7.37 o
   3   4   1     2531.90     2830.33     39.81 o
   4   4   1      356.14      389.03      7.20 o
   5   4   1      148.42      141.16      3.98 o
   6   4   1      199.71      194.80      4.99 o
   7   4   1      213.07      195.77      8.10 o
   8   4   1      104.34       98.70      5.07 o
   9   4   1       81.93       68.02      4.76 o
  10   4   1        0.33       -2.50      2.50 o
  11   4   1       43.60       44.44      4.44 o
  12   4   1        1.87        2.37      3.74 o
  13   4   1      242.54      265.85     13.03 o
  14   4   1        8.93       14.53      4.25 o
 -14   5   1       60.95       52.12      5.66 o
 -13   5   1       21.63       16.61      4.77 o
 -12   5   1       44.93       36.43      4.46 o
 -11   5   1       18.89       14.57      3.29 o
 -10   5   1      247.98      262.51      8.58 o
  -9   5   1       17.85       17.74      3.45 o
  -8   5   1       34.90       34.02      3.36 o
  -7   5   1       21.20       21.69      2.85 o
  -6   5   1      316.18      290.75      7.95 o
  -5   5   1      248.15      261.01      5.76 o
  -4   5   1      543.39      557.76      9.72 o
  -3   5   1      405.07      448.47      8.10 o
  -2   5   1       69.30       65.38      2.79 o
  -1   5   1      503.78      559.38     11.47 o
   0   5   1     6681.89     7564.58    127.50 o
   1   5   1       70.25       65.54      3.17 o
   2   5   1      691.31      746.38     11.92 o
   3   5   1      103.14      123.35      3.62 o
   4   5   1     1188.34     1152.48     17.85 o
   5   5   1       28.44       23.91      2.11 o
   6   5   1       65.32       65.33      3.29 o
   7   5   1        9.48        4.64      2.31 o
   8   5   1      445.08      446.65     11.35 o
   9   5   1       17.48       13.05      3.39 o
  10   5   1      101.58       99.56      6.44 o
  11   5   1       32.31       29.36      4.12 o
  12   5   1        1.37        1.61      4.31 o
  13   5   1       61.65       44.84      5.42 o
 -13   6   1       63.25       63.63      5.82 o
 -12   6   1       34.82       28.45      5.75 o
 -11   6   1        5.18        2.32      3.19 o
 -10   6   1       42.48       36.86      4.09 o
  -9   6   1      184.78      185.47      7.16 o
  -8   6   1       76.96       66.80      4.42 o
  -7   6   1       41.71       49.61      3.81 o
  -6   6   1      134.38      130.64      4.38 o
  -5   6   1      679.88      696.35     11.99 o
  -4   6   1      278.94      281.36      6.15 o
  -3   6   1      101.76      123.92      3.75 o
  -2   6   1      210.44      258.06      5.31 o
  -1   6   1      632.55      685.19     13.03 o
   0   6   1       22.59       26.39      2.16 o
   1   6   1      263.54      285.70      5.66 o
   2   6   1     1284.55     1342.83     20.06 o
   3   6   1       59.66       63.52      2.94 o
   4   6   1      365.50      369.70      7.56 o
   5   6   1       76.83       68.54      3.44 o
   6   6   1        9.19        4.18      1.87 o
   7   6   1       96.74       92.64      5.11 o
   8   6   1       35.16       29.41      3.75 o
   9   6   1       77.70       74.77      5.11 o
  10   6   1        8.20        6.86      3.13 o
  11   6   1        7.51        5.21      3.44 o
  12   6   1       37.26       48.35      5.21 o
  13   6   1       68.45       85.18      7.97 o
 -13   7   1        6.54       -2.95      3.68 o
 -12   7   1       18.94       11.73      3.93 o
 -11   7   1       66.12       63.01      5.30 o
 -10   7   1      337.96      352.91     11.60 o
  -9   7   1        1.12       -1.16      2.71 o
  -8   7   1        4.91        2.70      2.66 o
  -7   7   1      275.77      250.25      8.10 o
  -6   7   1     1278.10     1329.90     21.08 o
  -5   7   1     1264.03     1305.80     20.45 o
  -4   7   1      283.61      285.29      6.73 o
  -3   7   1      270.03      272.20      5.98 o
  -2   7   1      233.15      208.94      6.11 o
  -1   7   1       80.64       97.25      5.47 o
   0   7   1      811.55      802.52     22.01 o
   1   7   1       15.73       16.72      2.27 o
   2   7   1       59.14       59.02      2.84 o
   3   7   1        1.45       -0.94      1.56 o
   4   7   1     1758.51     1800.42     27.10 o
   5   7   1       21.61       23.26      2.58 o
   6   7   1       91.30       79.20      3.94 o
   7   7   1       65.42       65.97      4.49 o
   8   7   1       75.75       74.56      5.03 o
   9   7   1       40.76       44.61      4.45 o
  10   7   1       43.67       54.19      5.03 o
  11   7   1       43.22       49.44      5.07 o
  12   7   1       27.02       18.30      4.48 o
 -12   8   1        2.64        6.21      3.88 o
 -11   8   1       57.25       54.97      5.30 o
 -10   8   1       31.73       25.38      4.18 o
  -9   8   1       44.56       45.95      4.53 o
  -8   8   1       16.87       15.15      3.33 o
  -7   8   1        3.77        1.22      2.77 o
  -6   8   1       54.65       50.69      4.35 o
  -5   8   1      130.13      140.41      5.23 o
  -4   8   1       35.84       35.78      2.99 o
  -3   8   1      201.44      202.49      5.31 o
  -2   8   1      451.54      425.02      9.90 o
  -1   8   1        2.41       -1.04      3.80 o
   0   8   1        4.44        1.05      1.77 o
   1   8   1       41.32       44.34      3.13 o
   2   8   1      238.81      236.23      7.02 o
   3   8   1     1745.81     1838.02     27.53 o
   4   8   1      245.04      244.95      6.42 o
   5   8   1      197.60      189.65      5.83 o
   6   8   1      863.09      848.57     17.81 o
   7   8   1       19.01       18.55      3.42 o
   8   8   1        7.23        8.56      3.20 o
   9   8   1       85.04       98.82      6.10 o
  10   8   1       24.22       21.16      5.15 o
  11   8   1        5.05        3.95      3.89 o
  12   8   1        6.02        4.47      5.33 o
 -12   9   1        3.16        0.82      3.94 o
 -11   9   1       19.13       25.07      4.57 o
 -10   9   1       74.89       91.37      6.15 o
  -9   9   1       44.41       51.35      4.85 o
  -8   9   1        7.32        5.49      3.11 o
  -7   9   1      232.88      237.29     16.98 o
  -6   9   1       59.18       66.64      4.41 o
  -5   9   1      130.59      135.66      5.67 o
  -4   9   1       32.36       32.73      3.54 o
  -3   9   1       98.25      103.91      5.40 o
  -2   9   1      137.86      128.82     11.73 o
  -1   9   1        9.91        9.35      3.43 o
   0   9   1        2.74        2.94      2.97 o
   1   9   1      163.61      147.04      5.58 o
   2   9   1       86.19       90.83      7.32 o
   3   9   1       83.09       85.07      4.04 o
   4   9   1      179.02      185.13      6.50 o
   5   9   1        0.58       -1.50      2.04 o
   6   9   1       49.20       47.25      4.27 o
   7   9   1        1.82       -1.22      2.81 o
   8   9   1       44.27       46.25      4.73 o
   9   9   1       24.51       30.56      4.46 o
  10   9   1       16.75       10.58      3.93 o
  11   9   1       37.76       49.31      5.60 o
 -11  10   1       12.90        9.37      5.69 o
 -10  10   1       15.16       25.85      7.13 o
  -9  10   1       28.13       25.40      6.99 o
  -8  10   1      274.81      267.19     12.34 o
  -7  10   1        1.90       -3.56      3.59 o
  -6  10   1       13.10        4.85      4.05 o
  -5  10   1       21.19       17.16      4.07 o
  -4  10   1      113.22      106.52      5.74 o
  -3  10   1       32.22       35.47      4.69 o
  -2  10   1      246.12      244.38     10.25 o
  -1  10   1       36.81       44.55      6.97 o
   0  10   1        7.01        1.59      3.03 o
   1  10   1      124.23      122.36      5.21 o
   2  10   1      393.65      397.72     10.17 o
   3  10   1       23.83       25.38      3.41 o
   4  10   1       59.45       62.12      4.64 o
   5  10   1       10.29        9.65      3.99 o
   6  10   1      214.44      233.74     10.75 o
   7  10   1       42.53       43.07      4.66 o
   8  10   1       29.82       39.08      4.87 o
   9  10   1        2.34        1.42      3.88 o
  10  10   1      123.94      144.44      8.08 o
 -10  11   1        3.48       -2.45      4.75 o
  -9  11   1       12.62        8.17      4.98 o
  -8  11   1        7.61        2.34      5.16 o
  -7  11   1       23.53       17.74      4.82 o
  -6  11   1        2.76       -0.57      3.62 o
  -5  11   1        4.32        4.81      5.58 o
  -4  11   1       30.95       29.82      4.54 o
  -3  11   1      311.82      311.72     11.83 o
  -2  11   1       33.61       40.82      5.23 o
  -1  11   1        4.79        2.37      3.21 o
   0  11   1       91.28       84.22      6.35 o
   1  11   1        0.80        4.44      3.44 o
   2  11   1       41.91       33.53      5.03 o
   3  11   1       14.89       10.79      3.20 o
   4  11   1        2.80       -3.42      3.42 o
   5  11   1       33.82       25.01      4.94 o
   6  11   1        2.83        0.32      3.83 o
   7  11   1       28.87       17.59      4.99 o
   8  11   1       40.29       35.56      6.43 o
   9  11   1        4.52        1.36      4.93 o
  -8  12   1        1.94        1.73      4.49 o
  -7  12   1        0.51        3.53      6.28 o
  -6  12   1       69.20       74.43      6.76 o
  -5  12   1        8.34        8.30      4.10 o
  -4  12   1      274.24      314.92     17.97 o
  -3  12   1       21.32       20.79      7.13 o
  -2  12   1       46.68       49.50      5.85 o
  -1  12   1       27.51       28.22      4.92 o
   0  12   1       56.90       71.28      6.73 o
   1  12   1       11.13        5.34      6.94 o
   2  12   1      180.26      176.26      9.40 o
   3  12   1       10.76       10.90      4.27 o
   4  12   1        1.68        7.98      6.28 o
   5  12   1        1.62        0.42      3.86 o
   6  12   1       80.84       74.85     10.40 o
   7  12   1        5.49       -3.61      3.61 o
   8  12   1       40.92       42.22      6.56 o
  -7  13   1       21.27       11.38      7.29 o
  -6  13   1       14.60       24.14      7.87 o
  -5  13   1        3.05       -2.18      5.80 o
  -4  13   1        2.04       -3.51      6.17 o
  -3  13   1       46.87       54.35      9.68 o
  -2  13   1       15.60       16.86      6.86 o
  -1  13   1        6.38       -0.46      3.78 o
   0  13   1       54.93       62.00      6.43 o
   1  13   1       56.23       60.93      6.50 o
   2  13   1        8.71       11.95      4.65 o
   3  13   1       13.96       16.70      7.13 o
   4  13   1       26.64       20.37      7.60 o
   5  13   1       11.91       20.42      7.66 o
   6  13   1       12.54       10.64      7.87 o
  -4  14   1        0.02       -2.45      6.65 o
  -3  14   1       34.75       50.31      9.15 o
  -2  14   1       26.12       30.31      8.24 o
  -1  14   1       25.70       25.05      8.03 o
   0  14   1        3.77        2.89      8.14 o
   1  14   1        3.78       10.08      4.71 o
   2  14   1       48.30       74.66     10.53 o
   3  14   1       11.52       13.99      7.02 o
   4  14   1        2.24       -4.09      6.43 o
  -4 -14   2        0.55       -5.58      5.58 o
  -3 -14   2       29.78       27.93      5.99 o
  -2 -14   2       40.23       38.52      6.49 o
  -1 -14   2       22.67       32.13      6.19 o
   0 -14   2        3.14        8.01      4.74 o
   1 -14   2      120.50      135.16      9.93 o
   2 -14   2       10.48        9.39      5.21 o
   3 -14   2        0.93        1.82      4.48 o
  -7 -13   2        9.39       11.75      7.76 o
  -6 -13   2       24.10       13.72      7.44 o
  -5 -13   2       18.83       14.52      7.44 o
  -4 -13   2       61.65       66.47     10.85 o
  -3 -13   2        4.73        5.80      4.19 o
  -2 -13   2       16.89       15.91      5.09 o
  -1 -13   2       22.97       17.22      5.48 o
   0 -13   2        4.09        2.25      4.57 o
   1 -13   2       52.49       54.02      6.79 o
   2 -13   2        7.18       12.62      4.77 o
   3 -13   2       52.90       62.87      7.14 o
   4 -13   2        3.39        7.42      4.40 o
   5 -13   2        7.83       10.26      6.49 o
   6 -13   2       17.68       21.96      7.71 o
  -8 -12   2       20.74        5.00      6.49 o
  -7 -12   2        4.13       -5.85      5.85 o
  -6 -12   2      229.66      247.81     17.34 o
  -5 -12   2        9.80       16.86      7.55 o
  -4 -12   2        7.18        4.39      4.63 o
  -3 -12   2       38.87       50.68      6.29 o
  -2 -12   2      133.67      111.71     15.87 o
  -1 -12   2       19.16       23.56      5.85 o
   0 -12   2      158.63      164.73      9.88 o
   1 -12   2        9.13        1.38      4.12 o
   2 -12   2       12.96        7.59      4.51 o
   3 -12   2        5.44        5.07      4.57 o
   4 -12   2      119.65      123.93     13.19 o
   5 -12   2       18.57        9.32      6.59 o
   6 -12   2       14.64       21.54      7.60 o
   7 -12   2       15.84        0.11      5.26 o
 -10 -11   2       28.79       37.54      8.30 o
  -9 -11   2       12.41        5.48      6.06 o
  -8 -11   2        1.45       -1.28      5.90 o
  -7 -11   2       14.69        9.63      6.70 o
  -6 -11   2        7.74        4.31      6.01 o
  -5 -11   2      119.73      116.91     13.11 o
  -4 -11   2        9.20        7.96      4.11 o
  -3 -11   2       41.74       33.90      5.51 o
  -2 -11   2      221.29      204.90     10.27 o
  -1 -11   2       18.47       22.97      6.09 o
   0 -11   2       11.78        9.63      4.23 o
   1 -11   2       85.63       65.36      8.91 o
   2 -11   2      108.64      101.68      7.59 o
   3 -11   2      127.38      121.44      8.40 o
   4 -11   2      103.29       93.23      9.92 o
   5 -11   2        4.32        3.46      3.75 o
   6 -11   2        5.77        7.23      6.17 o
   7 -11   2       39.25       39.56      8.40 o
   8 -11   2        5.96        3.56      6.12 o
   9 -11   2       55.62       50.31      9.78 o
 -11 -10   2       43.82       40.04      8.30 o
 -10 -10   2      206.83      240.74     15.37 o
  -9 -10   2        7.69       13.67      6.28 o
  -8 -10   2        4.16        1.01      5.90 o
  -7 -10   2        4.33        0.37      5.32 o
  -6 -10   2      104.00      103.80     10.69 o
  -5 -10   2       49.71       41.51      5.47 o
  -4 -10   2       63.02       54.87      5.92 o
  -3 -10   2      148.58      148.20      8.80 o
  -2 -10   2      525.13      494.79     16.01 o
  -1 -10   2       16.82       13.05      3.87 o
   0 -10   2        6.42        5.64      3.37 o
   1 -10   2        8.01        1.77      3.18 o
   2 -10   2       43.78       50.70      5.62 o
   3 -10   2       12.44        7.68      6.54 o
   4 -10   2      171.02      164.48     10.34 o
   5 -10   2       22.51       20.73      4.52 o
   6 -10   2        5.25       16.72      4.57 o
   7 -10   2       15.51       15.42      6.54 o
   8 -10   2      139.57      135.87     12.44 o
   9 -10   2        3.22        3.30      6.33 o
  10 -10   2        5.44       16.86      7.23 o
 -12  -9   2       38.47       36.76     11.51 o
 -11  -9   2      141.62      161.45     12.98 o
 -10  -9   2        0.59        0.85      5.26 o
  -9  -9   2       59.26       53.66      7.87 o
  -8  -9   2       28.47       35.84      6.97 o
  -7  -9   2       29.23       27.49      6.49 o
  -6  -9   2       21.75       15.83      4.20 o
  -5  -9   2       19.49       17.79      4.29 o
  -4  -9   2      264.00      279.90     23.69 o
  -3  -9   2      275.00      257.73     10.64 o
  -2  -9   2       74.16       71.69      8.24 o
  -1  -9   2       39.12       30.02      4.43 o
   0  -9   2       48.91       40.80      4.74 o
   1  -9   2        5.47        3.12      3.28 o
   2  -9   2      256.27      259.65     10.81 o
   3  -9   2      135.56      127.23      7.91 o
   4  -9   2       52.95       53.94      5.65 o
   5  -9   2        5.47        2.83      3.48 o
   6  -9   2      135.20      144.83      8.55 o
   7  -9   2      164.19      132.41     11.91 o
   8  -9   2       53.25       46.37      8.14 o
   9  -9   2       40.25       34.19      7.76 o
  10  -9   2      107.02      116.30     11.97 o
  11  -9   2       32.83       31.45      5.01 o
 -13  -8   2      116.74      129.75     11.33 o
 -12  -8   2        5.18       -3.09      3.09 o
 -11  -8   2       14.34       15.68      7.95 o
 -10  -8   2       18.01       27.20      6.89 o
  -9  -8   2      174.13      174.46      7.92 o
  -8  -8   2        2.02       -2.02      2.81 o
  -7  -8   2       87.51       80.88      8.61 o
  -6  -8   2     1374.85     1307.56     30.71 o
  -5  -8   2     1184.59     1218.54     28.59 o
  -4  -8   2       42.98       43.65      4.74 o
  -3  -8   2      383.16      379.95     12.79 o
  -2  -8   2      477.01      448.83     13.74 o
  -1  -8   2        2.66        1.00      2.91 o
   0  -8   2       22.44       16.43      3.63 o
   1  -8   2      193.84      206.96      8.99 o
   2  -8   2      366.28      353.48     12.18 o
   3  -8   2      160.75      149.91      8.12 o
   4  -8   2      163.49      160.19      8.35 o
   5  -8   2        3.93        3.53      2.44 o
   6  -8   2       26.28       27.01      3.45 o
   7  -8   2       10.63        7.51      5.13 o
   8  -8   2       14.64        7.77      3.83 o
   9  -8   2       88.76       87.96      9.73 o
  10  -8   2       29.60       25.28      4.19 o
  11  -8   2       94.86       77.80      9.01 o
 -13  -7   2       28.82       27.55      6.43 o
 -12  -7   2       33.82       29.88      3.94 o
 -11  -7   2       37.09       36.81      6.96 o
 -10  -7   2       76.79       79.16      5.90 o
  -9  -7   2       30.69       27.16      3.80 o
  -8  -7   2      120.66       95.32      6.17 o
  -7  -7   2       35.49       32.52      8.96 o
  -6  -7   2      822.42      861.50     21.24 o
  -5  -7   2       18.19        9.72      3.64 o
  -4  -7   2     1354.82     1382.38     31.32 o
  -3  -7   2       99.44       82.48      5.55 o
  -2  -7   2        3.73       -1.39      2.37 o
  -1  -7   2       94.62       80.75      5.34 o
   0  -7   2       39.02       38.50      4.02 o
   1  -7   2      336.01      358.12     11.49 o
   2  -7   2     1117.26     1099.46     29.59 o
   3  -7   2       52.15       55.29      4.81 o
   4  -7   2       52.70       58.06      3.79 o
   5  -7   2      963.28      953.48     18.60 o
   6  -7   2       64.53       65.23      3.27 o
   7  -7   2       65.91       60.07      3.91 o
   8  -7   2       46.24       49.37      4.96 o
   9  -7   2       21.78       26.19     10.05 o
  10  -7   2      218.08      225.39      7.95 o
  11  -7   2       43.61       37.16      4.31 o
  12  -7   2        0.13       -1.05      3.07 o
 -14  -6   2       38.15       45.96      4.48 o
 -13  -6   2       78.03       91.52      5.63 o
 -12  -6   2       13.42       12.75      3.13 o
 -11  -6   2       80.31       76.65      4.65 o
 -10  -6   2       61.71       48.38      4.66 o
  -9  -6   2       43.04       49.54      4.45 o
  -8  -6   2      117.00      106.69      6.17 o
  -7  -6   2       49.83       51.12      4.89 o
  -6  -6   2        7.41        8.95      2.31 o
  -5  -6   2      397.42      368.94      9.49 o
  -4  -6   2      261.57      291.06      9.34 o
  -3  -6   2      398.57      409.89     11.66 o
  -2  -6   2      170.94      193.25      7.41 o
  -1  -6   2       15.46       19.25      3.27 o
   0  -6   2      694.64      759.08     18.73 o
   1  -6   2      355.37      332.40     10.36 o
   2  -6   2      137.10      147.19      6.62 o
   3  -6   2      217.26      218.14      5.93 o
   4  -6   2      189.32      201.83      6.06 o
   5  -6   2      199.13      193.63      6.74 o
   6  -6   2       22.68       29.93      3.05 o
   7  -6   2      268.85      232.39      6.59 o
   8  -6   2       96.82       79.25      4.38 o
   9  -6   2       37.35       38.92      2.98 o
  10  -6   2       49.58       55.06      4.39 o
  11  -6   2        6.84        5.43      4.30 o
  12  -6   2        7.47       -0.25      3.04 o
  13  -6   2       92.78       98.70     10.37 o
 -14  -5   2       93.55       98.98      5.80 o
 -13  -5   2       97.33      107.05      5.67 o
 -12  -5   2       53.67       47.52      3.87 o
 -11  -5   2       15.76       10.20      3.07 o
 -10  -5   2       98.95       98.43      3.98 o
  -9  -5   2       21.68       20.82      2.48 o
  -8  -5   2      378.30      392.25      8.86 o
  -7  -5   2       25.31       27.45      2.16 o
  -6  -5   2      297.57      308.89      8.35 o
  -5  -5   2       55.20       52.17      3.09 o
  -4  -5   2     3248.77     3315.62     66.48 o
  -3  -5   2      574.06      642.90     15.57 o
  -2  -5   2     2247.16     2349.39     69.34 o
  -1  -5   2      704.87      745.07     17.90 o
   0  -5   2     6096.77     6534.77    220.77 o
   1  -5   2        3.41        4.45      3.86 o
   2  -5   2      191.32      195.29      5.05 o
   3  -5   2       28.38       35.26      2.39 o
   4  -5   2       91.80      107.52      4.31 o
   5  -5   2      140.96      147.42      5.19 o
   6  -5   2      882.69      883.62     17.14 o
   7  -5   2        5.57        3.35      1.86 o
   8  -5   2       98.80       88.61      3.81 o
   9  -5   2       29.08       27.12      2.76 o
  10  -5   2       89.65      101.00      4.64 o
  11  -5   2       18.81       21.23      5.40 o
  12  -5   2       57.98       60.97      4.25 o
  13  -5   2       52.19       57.33      5.27 o
 -14  -4   2        3.40        1.48      5.09 o
 -13  -4   2      316.00      326.46      8.22 o
 -12  -4   2        5.58        4.77      4.42 o
 -11  -4   2        6.89        5.40      2.63 o
 -10  -4   2       14.78       13.33      2.21 o
  -9  -4   2      296.41      288.60      6.63 o
  -8  -4   2       42.78       43.84      2.87 o
  -7  -4   2      582.58      571.83     10.73 o
  -6  -4   2      313.73      317.71      5.39 o
  -5  -4   2      558.98      624.65      8.71 o
  -4  -4   2      805.62      809.86     21.31 o
  -3  -4   2     1169.82     1250.29     36.35 o
  -2  -4   2      149.37      169.19      7.29 o
  -1  -4   2       49.52       49.71      4.41 o
   0  -4   2     1821.83     1981.36     52.70 o
   1  -4   2       39.88       32.34      3.99 o
   2  -4   2      162.68      176.46      6.22 o
   3  -4   2      139.47      155.65      4.53 o
   4  -4   2      245.76      258.51      6.34 o
   5  -4   2      263.73      262.14      6.64 o
   6  -4   2       51.90       52.95      3.26 o
   7  -4   2       42.96       37.97      2.23 o
   8  -4   2       22.88       18.01      2.26 o
   9  -4   2      529.44      486.00      9.97 o
  10  -4   2       38.58       36.83      3.20 o
  11  -4   2      170.00      173.08      5.51 o
  12  -4   2       15.07       12.16      3.19 o
  13  -4   2        0.12        3.99      3.01 o
 -15  -3   2       45.43       48.05      4.30 o
 -14  -3   2       39.59       39.23      5.38 o
 -13  -3   2       38.62       45.71      3.52 o
 -12  -3   2       28.50       31.95      2.94 o
 -11  -3   2      159.02      159.10      7.64 o
 -10  -3   2       52.19       52.71      3.05 o
  -9  -3   2       92.97       88.03      4.00 o
  -8  -3   2      631.63      633.46      9.46 o
  -7  -3   2       25.81       28.22      1.77 o
  -6  -3   2      152.65      193.49      4.01 o
  -5  -3   2     1117.75     1184.97     17.60 o
  -4  -3   2       39.04       40.98      1.90 o
  -3  -3   2       54.78       66.31      3.01 o
  -2  -3   2     2119.81     2310.96     94.79 o
  -1  -3   2      997.53     1112.66     23.60 o
   0  -3   2     4200.33     4406.51     87.44 o
   1  -3   2      800.66      819.91     17.97 o
   2  -3   2      434.73      475.11     12.12 o
   3  -3   2     2534.16     2502.25     51.05 o
   4  -3   2      600.17      675.11     12.58 o
   5  -3   2      874.51      936.07     17.14 o
   6  -3   2     1137.43     1116.78     17.28 o
   7  -3   2       35.63       30.34      2.02 o
   8  -3   2        9.89       13.47      2.65 o
   9  -3   2       66.73       58.46      3.46 o
  10  -3   2      212.56      211.54      5.52 o
  11  -3   2        0.53       -2.96      2.96 o
  12  -3   2       98.23      106.83     10.54 o
  13  -3   2       91.48       89.63      6.95 o
  14  -3   2       25.27       25.03      6.83 o
 -15  -2   2        2.80       -2.36      2.36 o
 -14  -2   2       37.56       36.51      4.44 o
 -13  -2   2       62.15       59.99      3.81 o
 -12  -2   2       81.76       78.64      3.94 o
 -11  -2   2        5.38        2.97      1.56 o
 -10  -2   2      211.17      196.97      5.30 o
  -9  -2   2      142.37      139.69      4.10 o
  -8  -2   2       79.82       87.01      4.01 o
  -7  -2   2     1158.67     1289.66     19.87 o
  -6  -2   2      648.85      702.16      9.79 o
  -5  -2   2     1105.70     1221.23     17.95 o
  -4  -2   2      725.44      794.35     15.67 o
  -3  -2   2       13.73       16.79      1.48 o
  -2  -2   2     7591.77     8125.72    139.21 o
  -1  -2   2       88.52      106.13      2.78 o
   0  -2   2     1277.97     1287.48     26.34 o
   1  -2   2      538.91      517.72     11.66 o
   2  -2   2      194.66      192.16      6.49 o
   3  -2   2      300.46      280.84      7.48 o
   4  -2   2     5418.30     5482.95     87.92 o
   5  -2   2      421.83      437.22      7.67 o
   6  -2   2      126.86      136.20      3.46 o
   7  -2   2        4.23        2.39      1.36 o
   8  -2   2     1151.23     1127.32     16.07 o
   9  -2   2       17.33       13.85      2.73 o
  10  -2   2       10.77        9.33      3.90 o
  11  -2   2       37.76       39.69      7.65 o
  12  -2   2       42.46       44.44      3.87 o
  13  -2   2       20.08       15.65      3.40 o
  14  -2   2       25.49       25.88      3.95 o
 -15  -1   2       31.75       32.14      3.43 o
 -14  -1   2        4.75       -1.08      2.25 o
 -13  -1   2       48.47       60.44      7.68 o
 -12  -1   2       94.06       97.24      4.13 o
 -11  -1   2       20.60       20.51      2.78 o
 -10  -1   2      602.31      602.69     11.12 o
  -9  -1   2     1413.92     1376.56     17.00 o
  -8  -1   2       84.80       93.31      2.61 o
  -7  -1   2      647.44      659.81      9.47 o
  -6  -1   2      311.50      319.80      7.39 o
  -5  -1   2      674.49      757.82     13.71 o
  -4  -1   2      362.33      409.47      8.21 o
  -3  -1   2      176.70      153.16      4.44 o
  -2  -1   2    11359.95    11472.67    158.25 o
  -1  -1   2     2415.54     2379.04     38.44 o
   0  -1   2     1219.36     1189.06     23.95 o
   1  -1   2      690.37      706.61     14.93 o
   2  -1   2      596.07      580.77     13.80 o
   3  -1   2       93.96       76.27      2.40 o
   4  -1   2      725.34      794.84     13.83 o
   5  -1   2      276.42      257.25      4.60 o
   6  -1   2      156.41      157.23      3.27 o
   7  -1   2     1124.76     1081.45     15.20 o
   8  -1   2       37.95       30.20      2.64 o
   9  -1   2       59.58       55.10      6.00 o
  10  -1   2       37.39       34.25      3.13 o
  11  -1   2        3.72        0.43      2.26 o
  12  -1   2        7.66       10.08      2.82 o
  13  -1   2       56.74       51.01      5.16 o
  14  -1   2        6.98       -2.24      3.66 o
 -15   0   2        0.14        0.38      2.82 o
 -14   0   2       33.70       37.32      3.47 o
 -13   0   2       33.17       45.34      5.15 o
 -12   0   2      484.64      503.36     10.46 o
 -11   0   2       26.89       25.05      2.57 o
 -10   0   2       50.44       50.08      3.05 o
  -9   0   2        0.01       -1.11      1.11 o
  -8   0   2     1092.08     1107.45     15.19 o
  -7   0   2        6.95        6.12      1.13 o
  -6   0   2     2384.13     2462.17     40.35 o
  -5   0   2        2.29        0.73      1.09 o
  -4   0   2       48.55       41.56      3.70 o
  -3   0   2        4.99        2.39      0.79 o
  -2   0   2      132.53      113.71      2.02 o
  -1   0   2       30.57       25.79      1.07 o
   0   0   2     1108.54     1068.37     17.92 o
   1   0   2        0.52       -0.41      0.41 o
   2   0   2       48.87       41.76      1.65 o
   3   0   2       89.84       82.05      2.49 o
   4   0   2     2715.47     2668.32     42.89 o
   5   0   2       92.23      106.11      3.05 o
   6   0   2       52.08       52.51      2.30 o
   7   0   2       39.27       31.85      2.01 o
   8   0   2      295.59      293.93      6.84 o
   9   0   2        0.07       -1.77      1.83 o
  10   0   2      357.21      340.58      8.20 o
  11   0   2        0.01       -2.34      2.73 o
  12   0   2      388.38      412.77     11.88 o
  13   0   2       10.02        4.33      3.70 o
  14   0   2       24.25       11.87      6.38 o
 -15   1   2       31.75       37.03      4.19 o
 -14   1   2        4.93        5.36      3.57 o
 -13   1   2       48.54       50.52      4.22 o
 -12   1   2       94.20       87.44      4.41 o
 -11   1   2       19.61       22.99      3.77 o
 -10   1   2      606.43      603.54     11.32 o
  -9   1   2     1417.11     1399.35     21.62 o
  -8   1   2       86.26       92.32      4.17 o
  -7   1   2      650.24      663.14     13.33 o
  -6   1   2      309.20      328.43      5.34 o
  -5   1   2      676.05      766.49     18.16 o
  -4   1   2      359.98      407.04     10.08 o
  -3   1   2      176.56      153.58      2.83 o
  -2   1   2    11352.56    11548.64    139.53 o
  -1   1   2     2411.42     2392.77     61.83 o
   0   1   2     1213.11     1181.46     23.90 o
   1   1   2      691.80      711.25     14.85 o
   2   1   2      606.25      594.15     12.71 o
   3   1   2       93.53       73.62      4.44 o
   4   1   2      728.85      785.64     17.05 o
   5   1   2      277.35      264.37      5.36 o
   6   1   2      153.77      150.67      4.47 o
   7   1   2     1126.18     1082.34     20.90 o
   8   1   2       38.31       29.25      3.14 o
   9   1   2       58.82       49.34      4.20 o
  10   1   2       38.83       34.53      3.87 o
  11   1   2        4.44       11.37      3.22 o
  12   1   2        7.55       -3.10      4.36 o
  13   1   2       56.29       50.18      7.38 o
  14   1   2        6.85        1.69      4.05 o
 -15   2   2        2.63        3.35      3.21 o
 -14   2   2       37.27       39.70      4.11 o
 -13   2   2       61.47       56.88      4.50 o
 -12   2   2       81.43       76.89      5.58 o
 -11   2   2        5.81        3.39      2.36 o
 -10   2   2      210.26      196.31      6.63 o
  -9   2   2      140.25      122.05      5.07 o
  -8   2   2       80.89       81.88      3.69 o
  -7   2   2     1157.45     1307.44     26.08 o
  -6   2   2      647.29      696.39     18.68 o
  -5   2   2     1108.61     1255.46     37.97 o
  -4   2   2      714.27      819.98     35.73 o
  -3   2   2       13.64       15.62      0.83 o
  -2   2   2     7649.56     8227.47    118.90 o
  -1   2   2       87.90      103.82      3.46 o
   0   2   2     1260.00     1291.13     26.25 o
   1   2   2      539.92      519.33     11.49 o
   2   2   2      184.22      183.66      5.25 o
   3   2   2      297.52      285.67      7.29 o
   4   2   2     5409.89     5496.89     87.27 o
   5   2   2      414.54      431.86      7.84 o
   6   2   2      125.65      143.99      4.08 o
   7   2   2        3.43        1.35      1.63 o
   8   2   2     1153.27     1115.27     21.55 o
   9   2   2       17.51       12.42      7.03 o
  10   2   2       11.47        7.93      3.06 o
  11   2   2       39.50       31.73      3.98 o
  12   2   2       42.84       46.14      4.85 o
  13   2   2       19.81       18.70      4.26 o
  14   2   2       25.26       27.86      4.78 o
 -15   3   2       46.33       56.45      8.49 o
 -14   3   2       39.35       41.78      4.46 o
 -13   3   2       38.88       37.75      6.86 o
 -12   3   2       29.36       27.13      3.71 o
 -11   3   2      158.49      159.84      6.44 o
 -10   3   2       50.39       53.56      4.00 o
  -9   3   2       92.71       96.44      4.59 o
  -8   3   2      624.67      610.95     13.10 o
  -7   3   2       28.52       30.96      2.15 o
  -6   3   2      153.22      196.01      6.29 o
  -5   3   2     1116.05     1221.45     41.19 o
  -4   3   2       32.10       33.81      2.81 o
  -3   3   2       55.58       66.18      3.51 o
  -2   3   2     2152.52     2336.18     32.58 o
  -1   3   2     1005.57     1138.10     23.54 o
   0   3   2     4199.35     4449.34     87.29 o
   1   3   2      799.47      820.36     17.73 o
   2   3   2      450.03      485.42     11.24 o
   3   3   2     2542.47     2532.43     41.11 o
   4   3   2      602.02      654.66     10.88 o
   5   3   2      876.20      940.73     14.90 o
   6   3   2     1142.60     1122.51     17.65 o
   7   3   2       37.55       30.87      2.37 o
   8   3   2        9.85       11.23      2.71 o
   9   3   2       67.01       60.01      5.60 o
  10   3   2      207.44      205.70      7.94 o
  11   3   2        0.42       -2.32      2.90 o
  12   3   2       97.94      100.10      6.49 o
  13   3   2       91.12      108.42      6.87 o
  14   3   2       24.66       24.78     10.58 o
 -14   4   2        2.91       12.31      3.61 o
 -13   4   2      314.28      334.06     10.60 o
 -12   4   2        5.51        2.29      2.87 o
 -11   4   2        6.77        6.74      2.83 o
 -10   4   2       13.64        7.60      2.79 o
  -9   4   2      291.40      287.44      8.64 o
  -8   4   2       43.27       44.08      3.43 o
  -7   4   2      582.41      566.02     12.26 o
  -6   4   2      315.78      319.93      7.90 o
  -5   4   2      562.60      577.27     20.97 o
  -4   4   2      812.82      803.55     12.74 o
  -3   4   2     1162.83     1262.44     18.61 o
  -2   4   2      144.09      159.47      3.62 o
  -1   4   2       48.50       51.13      3.35 o
   0   4   2     1817.87     1974.59     32.44 o
   1   4   2       45.74       37.27      3.06 o
   2   4   2      161.21      177.64      5.41 o
   3   4   2      143.45      165.37      4.70 o
   4   4   2      247.36      251.97      5.51 o
   5   4   2      260.74      253.31      5.78 o
   6   4   2       52.20       54.22      2.80 o
   7   4   2       43.23       39.80      2.67 o
   8   4   2       20.79       14.87      3.03 o
   9   4   2      525.37      508.26     12.63 o
  10   4   2       37.82       38.82      4.20 o
  11   4   2      171.03      176.24      7.81 o
  12   4   2       14.35       13.23      3.97 o
  13   4   2        0.09       10.04      4.03 o
 -14   5   2       94.48      111.39      6.81 o
 -13   5   2       98.34      110.97      7.66 o
 -12   5   2       52.70       50.47      4.73 o
 -11   5   2       16.00       14.84      3.30 o
 -10   5   2       99.77       99.31      6.02 o
  -9   5   2       21.06       22.45      3.21 o
  -8   5   2      390.44      389.08     11.10 o
  -7   5   2       25.13       27.02      2.94 o
  -6   5   2      296.38      305.15      6.47 o
  -5   5   2       55.11       52.20      2.66 o
  -4   5   2     3230.54     3260.80     46.27 o
  -3   5   2      572.82      643.80     10.57 o
  -2   5   2     2242.48     2344.92     33.23 o
  -1   5   2      704.70      774.38     13.79 o
   0   5   2     6104.11     6625.48    104.47 o
   1   5   2        3.42        3.16      1.49 o
   2   5   2      177.64      195.82      5.35 o
   3   5   2       27.82       33.62      2.44 o
   4   5   2       89.78      110.42      3.82 o
   5   5   2      140.35      147.49      4.55 o
   6   5   2      884.28      887.82     14.99 o
   7   5   2        5.39       -0.47      2.28 o
   8   5   2       98.37       87.73      5.21 o
   9   5   2       29.55       25.99      3.64 o
  10   5   2       92.56      105.80      6.06 o
  11   5   2       18.91       17.72      3.88 o
  12   5   2       58.46       55.68      5.53 o
  13   5   2       52.34       51.27      6.02 o
 -14   6   2       37.62       39.25      5.20 o
 -13   6   2       78.59       96.05      8.82 o
 -12   6   2       13.54       12.36      3.59 o
 -11   6   2       80.40       82.08      5.48 o
 -10   6   2       62.62       55.16      4.47 o
  -9   6   2       43.47       41.19      3.92 o
  -8   6   2      116.00      112.85      5.92 o
  -7   6   2       55.91       56.11      5.50 o
  -6   6   2        6.97       10.14      1.88 o
  -5   6   2      398.30      372.67      7.59 o
  -4   6   2      260.70      287.53      6.19 o
  -3   6   2      398.37      401.07      7.52 o
  -2   6   2      169.39      190.85      6.97 o
  -1   6   2       15.87       23.87      1.99 o
   0   6   2      694.82      775.76     14.40 o
   1   6   2      349.52      339.42      8.01 o
   2   6   2      136.92      142.19      4.85 o
   3   6   2      215.71      214.47      5.27 o
   4   6   2      189.83      206.98      6.88 o
   5   6   2      202.43      190.02      5.39 o
   6   6   2       22.58       24.75      2.53 o
   7   6   2      268.09      235.02      7.83 o
   8   6   2       97.16       97.79      8.62 o
   9   6   2       38.80       35.91      4.07 o
  10   6   2       49.86       46.56      4.70 o
  11   6   2        7.90       -0.15      3.24 o
  12   6   2        7.71        7.72      4.02 o
  13   6   2       93.43       94.82     13.51 o
 -13   7   2       28.28       20.03      4.83 o
 -12   7   2       33.80       42.29      4.98 o
 -11   7   2       35.96       28.10      4.13 o
 -10   7   2       76.00       71.02      5.26 o
  -9   7   2       31.57       28.71      3.72 o
  -8   7   2      122.71      110.12      5.74 o
  -7   7   2       35.57       37.30      3.82 o
  -6   7   2      823.13      845.39     17.37 o
  -5   7   2       17.50       15.93      3.49 o
  -4   7   2     1355.78     1383.88     21.28 o
  -3   7   2       99.76       93.99      3.43 o
  -2   7   2        3.12        0.37      2.33 o
  -1   7   2       94.94       87.23      5.52 o
   0   7   2       38.60       35.48      2.70 o
   1   7   2      335.99      363.46     10.14 o
   2   7   2     1120.39     1082.54     17.14 o
   3   7   2       53.04       60.72      3.07 o
   4   7   2       54.05       63.17      3.89 o
   5   7   2      963.53      960.83     16.28 o
   6   7   2       65.11       66.19      3.72 o
   7   7   2       64.13       62.54      4.60 o
   8   7   2       45.81       47.92      6.18 o
   9   7   2       22.43       21.43      3.81 o
  10   7   2      217.34      226.04      8.99 o
  11   7   2       42.95       41.31      5.09 o
  12   7   2        0.10       -0.36      3.73 o
 -13   8   2      116.78      123.38     23.69 o
 -12   8   2        5.06        1.14      3.55 o
 -11   8   2       13.43       15.93      4.51 o
 -10   8   2       18.29       13.46      3.74 o
  -9   8   2      173.69      171.85      7.40 o
  -8   8   2        2.04       -2.05      2.63 o
  -7   8   2       85.83       88.82      5.14 o
  -6   8   2     1370.74     1326.12     24.70 o
  -5   8   2     1186.08     1200.29     26.25 o
  -4   8   2       43.91       42.97      2.83 o
  -3   8   2      379.86      378.25      9.35 o
  -2   8   2      472.66      450.91     13.12 o
  -1   8   2        2.67        4.82      2.89 o
   0   8   2       23.99       22.92      2.52 o
   1   8   2      193.00      203.80      5.10 o
   2   8   2      366.77      369.56      7.71 o
   3   8   2      161.18      153.88      5.13 o
   4   8   2      165.83      159.41      5.34 o
   5   8   2        2.79       -1.03      2.46 o
   6   8   2       26.28       30.28      6.77 o
   7   8   2       11.95        6.58      3.25 o
   8   8   2       14.95       17.14      5.82 o
   9   8   2       89.29       88.31      5.95 o
  10   8   2       29.69       24.60      4.38 o
  11   8   2       95.55      116.06      7.45 o
 -12   9   2       38.54       36.14      4.99 o
 -11   9   2      141.95      170.22      8.16 o
 -10   9   2        0.53        0.70      3.36 o
  -9   9   2       61.05       57.86      4.85 o
  -8   9   2       27.02       23.50      3.65 o
  -7   9   2       29.34       27.04      3.56 o
  -6   9   2       22.13       16.46      5.00 o
  -5   9   2       22.39       22.13      2.99 o
  -4   9   2      265.18      300.22      8.48 o
  -3   9   2      273.50      260.42     10.07 o
  -2   9   2       74.82       79.14      7.52 o
  -1   9   2       38.99       44.06      4.47 o
   0   9   2       47.53       46.74      3.36 o
   1   9   2        5.38        7.31      3.43 o
   2   9   2      257.85      265.46      6.48 o
   3   9   2      133.26      129.58      4.86 o
   4   9   2       53.42       54.01      3.47 o
   5   9   2        5.22        6.10      2.41 o
   6   9   2      134.30      130.37      6.48 o
   7   9   2      163.34      163.70      7.27 o
   8   9   2       52.60       49.73      4.84 o
   9   9   2       40.51       40.36      4.89 o
  10   9   2      106.75      122.08      7.43 o
  11   9   2       33.01       29.08      5.29 o
 -11  10   2       44.45       47.66     12.66 o
 -10  10   2      207.09      209.31     21.24 o
  -9  10   2        7.75       10.46      4.60 o
  -8  10   2        4.28       -2.60      4.25 o
  -7  10   2        3.84        2.95      3.91 o
  -6  10   2      105.95      123.69      7.76 o
  -5  10   2       49.47       45.11      7.42 o
  -4  10   2       61.00       67.06      5.70 o
  -3  10   2      149.30      171.19      8.55 o
  -2  10   2      525.29      516.32     15.55 o
  -1  10   2       16.91       14.51      3.86 o
   0  10   2        7.10        5.33      3.15 o
   1  10   2        8.12        8.04      5.21 o
   2  10   2       43.35       49.45      4.01 o
   3  10   2       12.75       10.90      3.02 o
   4  10   2      170.14      182.02      7.27 o
   5  10   2       22.39       19.36      4.76 o
   6  10   2        5.35        1.07      4.31 o
   7  10   2       15.54       21.63      3.96 o
   8  10   2      140.09      144.70     10.74 o
   9  10   2        3.01        6.97      5.61 o
  10  10   2        5.72       10.01      4.42 o
 -10  11   2       28.22       35.99      6.30 o
  -9  11   2       11.33        7.66      8.06 o
  -8  11   2        1.44        0.93      3.93 o
  -7  11   2       15.93       10.77      4.41 o
  -6  11   2        7.47        4.69      3.80 o
  -5  11   2      117.60      144.96     12.23 o
  -4  11   2        9.06        8.56      5.58 o
  -3  11   2       42.80       48.17      8.48 o
  -2  11   2      221.25      214.46     18.77 o
  -1  11   2       21.16       26.95      4.51 o
   0  11   2       11.85        6.04      3.53 o
   1  11   2       85.28       81.11      6.32 o
   2  11   2      108.61      107.69      7.34 o
   3  11   2      127.25      123.77      6.16 o
   4  11   2      102.98       91.61      6.96 o
   5  11   2        4.76        2.94      4.00 o
   6  11   2        5.81        1.64      6.30 o
   7  11   2       39.30       35.03      6.05 o
   8  11   2        5.99        7.00      9.07 o
   9  11   2       56.28       65.27     16.59 o
  -9  12   2        2.00       -2.51     10.72 o
  -8  12   2       20.60        9.87      4.85 o
  -7  12   2        4.00        2.10      4.06 o
  -6  12   2      229.54      236.54     16.22 o
  -5  12   2        9.82        8.56      6.54 o
  -4  12   2        7.65        8.88      6.81 o
  -3  12   2       39.21       35.63      7.98 o
  -2  12   2      133.06      124.32      8.23 o
  -1  12   2       18.96       17.17      4.52 o
   0  12   2      159.46      157.41      9.00 o
   1  12   2        9.43        1.54      3.72 o
   2  12   2       13.49        9.47      4.24 o
   3  12   2        5.48        3.25      3.94 o
   4  12   2      119.80      149.06     13.45 o
   5  12   2       18.17       14.53      4.78 o
   6  12   2       14.65       13.34      4.87 o
   7  12   2       16.00       11.58      4.87 o
  -7  13   2        9.18       20.21      7.92 o
  -6  13   2       24.31       17.28      7.76 o
  -5  13   2       19.21       25.21      7.92 o
  -4  13   2       61.63       71.79     10.26 o
  -3  13   2        4.52        8.93      6.38 o
  -2  13   2       16.68        9.84      6.49 o
  -1  13   2       22.79       30.26      5.27 o
   0  13   2        4.30        7.65      7.84 o
   1  13   2       52.41       60.81     11.01 o
   2  13   2        7.82        3.08      4.11 o
   3  13   2       52.77       51.05      9.78 o
   4  13   2        3.53        5.11      6.59 o
   5  13   2        7.69        4.52      6.75 o
   6  13   2       17.40       25.53      8.56 o
  -4  14   2        0.54        0.64      6.17 o
  -3  14   2       29.50       38.50      8.56 o
  -2  14   2       40.11       45.52      9.25 o
  -1  14   2       22.74       30.95      8.14 o
   0  14   2        3.13        5.78      5.08 o
   1  14   2      120.32      156.68      9.73 o
   2  14   2       10.56       13.19      7.23 o
   3  14   2        0.97       -5.48      5.74 o
  -4 -14   3        0.38       -4.41      6.91 o
  -3 -14   3        7.01        3.08      7.29 o
  -2 -14   3        4.19        3.63      4.71 o
  -1 -14   3       50.79       51.09      7.07 o
   0 -14   3       18.54       22.19      5.64 o
   1 -14   3        1.13       10.27      4.94 o
   2 -14   3        1.70        3.24      5.53 o
  -7 -13   3       21.46       11.91      7.76 o
  -6 -13   3       22.27       18.56      7.76 o
  -5 -13   3        3.03       -3.56      6.75 o
  -4 -13   3        1.41        7.02      7.44 o
  -3 -13   3       24.23       32.12      7.07 o
  -2 -13   3       57.18       58.93      8.35 o
  -1 -13   3        5.27        4.91      4.24 o
   0 -13   3        5.85       -2.50      8.38 o
   1 -13   3       57.34       60.24      6.99 o
   2 -13   3       20.99       13.91      5.15 o
   3 -13   3       12.39       15.72     10.42 o
   4 -13   3       32.02       34.92      6.05 o
   5 -13   3        1.20        6.86      6.43 o
  -8 -12   3        4.98       -5.90      5.90 o
  -7 -12   3        6.54       -2.34      6.65 o
  -6 -12   3       54.89       43.50     10.05 o
  -5 -12   3        5.94       12.44      7.44 o
  -4 -12   3      150.67      169.19     11.11 o
  -3 -12   3        4.49       -0.64      3.66 o
  -2 -12   3       65.46       60.60      7.13 o
  -1 -12   3        7.72       10.56      4.35 o
   0 -12   3      116.65      115.61      8.45 o
   1 -12   3        9.16        4.60      4.19 o
   2 -12   3      175.54      175.41     16.88 o
   3 -12   3       12.88        7.93      9.44 o
   4 -12   3       40.07       45.10      7.26 o
   5 -12   3        5.18       -0.74      5.90 o
   6 -12   3        5.83       -0.27      5.69 o
   7 -12   3        0.61        7.66      6.28 o
 -10 -11   3       26.80       33.40      8.08 o
  -9 -11   3       87.51       89.98     10.90 o
  -8 -11   3        2.94       -2.71      5.53 o
  -7 -11   3       33.19       41.74      9.04 o
  -6 -11   3        1.58        4.15      6.06 o
  -5 -11   3       65.93       60.73      9.78 o
  -4 -11   3        4.94        1.54      3.73 o
  -3 -11   3      169.74      170.63      9.40 o
  -2 -11   3       63.32       60.16      6.27 o
  -1 -11   3       24.83       35.49      5.13 o
   0 -11   3       18.94       19.03      4.46 o
   1 -11   3       48.13       47.17      5.68 o
   2 -11   3        2.65       -1.51      3.55 o
   3 -11   3       47.38       33.65      5.52 o
   4 -11   3        6.01        7.60      4.22 o
   5 -11   3       53.47       65.46      6.51 o
   6 -11   3        4.48       -1.06      5.42 o
   7 -11   3       20.23       19.99      7.02 o
   8 -11   3       48.86       50.63      9.68 o
 -11 -10   3        4.51        1.17      5.74 o
 -10 -10   3       56.25       64.29      9.41 o
  -9 -10   3       31.77       31.64      7.82 o
  -8 -10   3       71.52       87.96     10.10 o
  -7 -10   3       86.17       89.71     10.37 o
  -6 -10   3       31.12       31.00      7.29 o
  -5 -10   3       70.07       72.81      8.16 o
  -4 -10   3       86.82       88.22      6.92 o
  -3 -10   3        6.66        5.70      3.89 o
  -2 -10   3       97.67       77.06      6.66 o
  -1 -10   3       56.66       40.09      5.09 o
   0 -10   3       13.06       18.04      5.53 o
   1 -10   3       12.16        6.91      3.81 o
   2 -10   3       85.26       80.63      9.01 o
   3 -10   3        5.40        2.25      3.53 o
   4 -10   3      248.87      264.29     11.37 o
   5 -10   3      107.88      108.43      7.83 o
   6 -10   3      138.68      123.85     11.97 o
   7 -10   3       14.85       15.95      6.97 o
   8 -10   3        3.14        5.48      6.49 o
   9 -10   3        0.60       -5.74      5.74 o
 -12  -9   3        3.87        2.69      3.46 o
 -11  -9   3        8.17       11.06      6.17 o
 -10  -9   3      100.57       94.82      9.89 o
  -9  -9   3       39.08       39.56      7.39 o
  -8  -9   3       42.28       32.97      7.13 o
  -7  -9   3       23.86       23.13      6.43 o
  -6  -9   3      173.59      170.76     12.60 o
  -5  -9   3      250.20      247.65     10.21 o
  -4  -9   3      107.68      121.25      7.66 o
  -3  -9   3      685.85      683.13     19.08 o
  -2  -9   3      116.83      116.30      7.45 o
  -1  -9   3      249.11      237.59     21.14 o
   0  -9   3       21.72       19.44      3.76 o
   1  -9   3      583.58      576.62     17.04 o
   2  -9   3      239.43      248.16     13.29 o
   3  -9   3       91.37      101.70      8.99 o
   4  -9   3       60.98       57.98      5.96 o
   5  -9   3       34.67       39.11      6.89 o
   6  -9   3        3.24       -0.13      3.78 o
   7  -9   3       14.94        8.88      6.33 o
   8  -9   3      110.71      119.17     11.70 o
   9  -9   3       14.10       12.18      6.65 o
  10  -9   3        7.10        4.73      3.64 o
 -13  -8   3       15.52       12.75      4.32 o
 -12  -8   3       34.86       36.97      4.11 o
 -11  -8   3       81.68       87.22      6.56 o
 -10  -8   3      111.43      103.69     12.20 o
  -9  -8   3       41.22       46.74      7.07 o
  -8  -8   3      169.68      156.18     11.49 o
  -7  -8   3      130.64      130.39     11.11 o
  -6  -8   3      288.01      275.87     10.42 o
  -5  -8   3       65.38       67.30     10.72 o
  -4  -8   3      206.76      201.76      8.78 o
  -3  -8   3      289.02      294.82     10.70 o
  -2  -8   3       15.08       18.17      3.70 o
  -1  -8   3        5.00        2.15      2.79 o
   0  -8   3      536.19      544.69     15.85 o
   1  -8   3        2.27        0.39      3.05 o
   2  -8   3      112.80      118.45      7.31 o
   3  -8   3      359.25      370.42     12.67 o
   4  -8   3      107.44       97.45      7.05 o
   5  -8   3      211.57      197.90      7.69 o
   6  -8   3      208.62      206.43      7.33 o
   7  -8   3       15.11       10.16      3.94 o
   8  -8   3       28.14       29.46      7.13 o
   9  -8   3       62.27       72.91      9.09 o
  10  -8   3       46.99       49.90      5.28 o
  11  -8   3       29.94       36.21      5.16 o
 -13  -7   3        8.34       13.93      3.57 o
 -12  -7   3       25.23       22.40      3.55 o
 -11  -7   3       25.61       28.74      3.60 o
 -10  -7   3       81.67       85.90      9.17 o
  -9  -7   3        7.99        6.23      3.10 o
  -8  -7   3       71.97       65.13      4.99 o
  -7  -7   3      266.35      220.58     13.93 o
  -6  -7   3      159.61      163.86      7.95 o
  -5  -7   3      843.67      870.22     21.39 o
  -4  -7   3      878.08      865.11     21.30 o
  -3  -7   3       20.80       21.30      3.38 o
  -2  -7   3      324.60      308.99     10.45 o
  -1  -7   3      221.16      241.62      8.92 o
   0  -7   3       36.93       37.77      4.08 o
   1  -7   3       75.28       68.26      5.05 o
   2  -7   3       11.55       11.23      3.27 o
   3  -7   3       18.36       24.61      2.55 o
   4  -7   3      519.09      527.02     11.57 o
   5  -7   3      315.91      305.58      8.51 o
   6  -7   3      158.73      156.71      6.32 o
   7  -7   3       51.81       47.14      3.21 o
   8  -7   3      328.36      332.05     14.62 o
   9  -7   3        0.88        1.91      2.60 o
  10  -7   3       41.84       36.02      4.17 o
  11  -7   3       33.07       31.45      4.21 o
  12  -7   3        5.19        6.09      6.91 o
 -14  -6   3       46.63       46.27      4.96 o
 -13  -6   3        6.59        7.61      4.82 o
 -12  -6   3       21.19       16.19      3.16 o
 -11  -6   3      105.68      114.50      5.43 o
 -10  -6   3       87.82       80.05      6.67 o
  -9  -6   3       17.18       11.25      3.41 o
  -8  -6   3      207.74      206.92      8.14 o
  -7  -6   3      591.58      586.19     22.44 o
  -6  -6   3      125.18      131.22      6.07 o
  -5  -6   3      849.36      861.17     26.11 o
  -4  -6   3       63.46       63.39      4.23 o
  -3  -6   3        0.36       -0.40      2.08 o
  -2  -6   3      111.30      120.20     17.81 o
  -1  -6   3      504.25      539.00     14.78 o
   0  -6   3      123.60      123.13      6.05 o
   1  -6   3        9.76        6.94      2.55 o
   2  -6   3      184.28      221.44      8.20 o
   3  -6   3      130.18      127.54      4.61 o
   4  -6   3       64.00       62.68      4.84 o
   5  -6   3       87.20       80.46      4.27 o
   6  -6   3        3.80        0.28      2.27 o
   7  -6   3      134.07      135.54      4.79 o
   8  -6   3        7.84        1.55      4.12 o
   9  -6   3       17.75       18.39      2.99 o
  10  -6   3       13.02        7.45      3.67 o
  11  -6   3      135.39      131.11      6.60 o
  12  -6   3        4.59        3.81      3.05 o
 -14  -5   3       10.21       15.58      3.30 o
 -13  -5   3        8.85        7.57      2.82 o
 -12  -5   3       52.23       41.43      4.61 o
 -11  -5   3        0.94       -1.75      1.75 o
 -10  -5   3       92.97       95.25      3.87 o
  -9  -5   3        4.10        2.59      2.12 o
  -8  -5   3      696.72      715.29     29.70 o
  -7  -5   3      102.78      110.33      5.45 o
  -6  -5   3     1155.13     1218.62     33.90 o
  -5  -5   3       57.61       76.15     10.29 o
  -4  -5   3      391.49      397.95     10.77 o
  -3  -5   3      291.85      288.39      8.64 o
  -2  -5   3     4559.97     4702.19    113.59 o
  -1  -5   3      110.08      124.05      5.64 o
   0  -5   3      117.86      136.81     10.80 o
   1  -5   3      255.36      263.54      8.46 o
   2  -5   3      730.71      702.28     17.17 o
   3  -5   3       50.56       54.68      4.11 o
   4  -5   3     1631.03     1571.98     27.49 o
   5  -5   3       37.34       31.56      4.37 o
   6  -5   3       52.68       48.60      3.44 o
   7  -5   3       24.25       17.53      2.95 o
   8  -5   3      102.30      110.09      4.36 o
   9  -5   3       14.26       17.14      2.54 o
  10  -5   3       60.87       50.58      3.86 o
  11  -5   3        1.16       -1.09      2.33 o
  12  -5   3      154.88      155.68      6.23 o
 -15  -4   3      118.39      124.15     21.01 o
 -14  -4   3       11.63       13.22      3.15 o
 -13  -4   3       22.70       28.90      4.87 o
 -12  -4   3       68.58       72.55      3.76 o
 -11  -4   3       73.96       87.37      4.71 o
 -10  -4   3      102.88       94.34      3.86 o
  -9  -4   3      578.56      560.74     10.17 o
  -8  -4   3      144.88      148.03      4.82 o
  -7  -4   3      151.55      141.43      3.21 o
  -6  -4   3      133.93      131.37      4.53 o
  -5  -4   3       44.15       44.37      3.02 o
  -4  -4   3     1101.02     1128.44     31.83 o
  -3  -4   3      122.09      101.20      4.36 o
  -2  -4   3      442.71      473.67     11.68 o
  -1  -4   3      345.21      327.12      8.97 o
   0  -4   3      920.74      893.31     20.10 o
   1  -4   3       64.81       66.79      3.98 o
   2  -4   3       20.50       17.00      2.38 o
   3  -4   3       96.76       86.44      4.68 o
   4  -4   3      271.17      274.78      6.95 o
   5  -4   3       49.32       54.18      5.98 o
   6  -4   3       31.62       24.57      3.66 o
   7  -4   3      775.17      726.56     12.63 o
   8  -4   3       11.48        7.38      2.08 o
   9  -4   3       44.57       46.40      3.31 o
  10  -4   3        9.66       11.58      2.34 o
  11  -4   3       14.28       14.71      3.06 o
  12  -4   3       37.24       42.54      4.08 o
  13  -4   3      176.68      192.53      8.51 o
 -15  -3   3        0.70        8.41      4.82 o
 -14  -3   3        0.37       -0.24      2.80 o
 -13  -3   3      300.61      310.98      7.75 o
 -12  -3   3      237.57      237.88      6.34 o
 -11  -3   3        5.92        5.14      1.88 o
 -10  -3   3      105.12      101.31      3.78 o
  -9  -3   3      313.94      328.52     11.48 o
  -8  -3   3       36.80       41.25      3.47 o
  -7  -3   3        2.30        0.53      1.10 o
  -6  -3   3      745.18      717.49     11.38 o
  -5  -3   3      127.54      150.77      4.17 o
  -4  -3   3      253.87      285.59      5.62 o
  -3  -3   3       86.48       91.62      3.03 o
  -2  -3   3     1400.64     1410.85     32.86 o
  -1  -3   3      249.38      256.58      6.99 o
   0  -3   3       60.03       55.74      3.17 o
   1  -3   3     1898.63     1803.08     37.32 o
   2  -3   3     2384.03     2303.39     47.21 o
   3  -3   3      946.81      939.51     20.77 o
   4  -3   3       11.49        9.91      2.87 o
   5  -3   3      285.45      292.05      7.19 o
   6  -3   3       86.10       85.44      3.42 o
   7  -3   3       78.24       73.09      3.41 o
   8  -3   3      444.95      425.52      8.76 o
   9  -3   3      208.47      203.99      5.45 o
  10  -3   3       89.53       94.91      4.67 o
  11  -3   3       33.69       41.67      5.21 o
  12  -3   3       46.60       40.04      4.02 o
  13  -3   3        8.27       -0.36      6.68 o
 -15  -2   3        3.64        1.04      3.70 o
 -14  -2   3       40.59       40.37      3.24 o
 -13  -2   3       43.40       38.87      3.89 o
 -12  -2   3        7.06        9.16      2.41 o
 -11  -2   3      207.04      219.21      5.64 o
 -10  -2   3      135.58      146.48      4.40 o
  -9  -2   3       85.32       78.63      2.69 o
  -8  -2   3      821.39      794.47     15.55 o
  -7  -2   3     1029.82     1046.53     18.97 o
  -6  -2   3        3.09        0.72      1.69 o
  -5  -2   3       28.69       27.92      1.38 o
  -4  -2   3     1754.66     1765.65     36.71 o
  -3  -2   3      286.93      271.58      5.26 o
  -2  -2   3     1065.71      982.24     16.61 o
  -1  -2   3      322.73      316.10      7.69 o
   0  -2   3     4240.96     4022.47     79.79 o
   1  -2   3      106.75      101.13      3.87 o
   2  -2   3     1372.68     1379.45     28.75 o
   3  -2   3      214.06      228.02      6.82 o
   4  -2   3     1874.86     1791.61     29.71 o
   5  -2   3      643.15      656.59     10.77 o
   6  -2   3      691.45      688.28     11.49 o
   7  -2   3      453.50      455.89      7.15 o
   8  -2   3      190.21      191.57      5.59 o
   9  -2   3       16.88       15.87      3.17 o
  10  -2   3      305.46      310.36      7.97 o
  11  -2   3       36.65       39.41      3.66 o
  12  -2   3       35.50       36.26      6.27 o
  13  -2   3       11.94        7.43      3.29 o
 -15  -1   3        1.80        3.46      3.79 o
 -14  -1   3       28.57       36.62      4.84 o
 -13  -1   3      264.68      277.74      7.95 o
 -12  -1   3      170.36      171.48      5.18 o
 -11  -1   3      100.22       96.26      3.89 o
 -10  -1   3      863.59      899.50     18.05 o
  -9  -1   3     1001.84      995.19     19.32 o
  -8  -1   3      104.50      104.68      4.51 o
  -7  -1   3       17.85       11.90      2.13 o
  -6  -1   3      291.43      319.95      7.27 o
  -5  -1   3      434.89      452.03     10.51 o
  -4  -1   3     1713.10     1807.20     36.44 o
  -3  -1   3       24.38       21.08      1.09 o
  -2  -1   3     1130.17     1039.56     13.34 o
  -1  -1   3      151.71      158.90      3.74 o
   0  -1   3     8626.08     8241.06    160.96 o
   1  -1   3      218.66      225.45      6.00 o
   2  -1   3     4031.67     3998.26     54.31 o
   3  -1   3      359.84      377.94      6.40 o
   4  -1   3       52.60       44.29      2.03 o
   5  -1   3      439.75      406.71      7.20 o
   6  -1   3       55.92       56.16      3.69 o
   7  -1   3      200.98      214.25      4.91 o
   8  -1   3        8.71        9.07      2.20 o
   9  -1   3      162.13      158.71      6.56 o
  10  -1   3       34.59       27.79      3.10 o
  11  -1   3      203.32      205.92      6.71 o
  12  -1   3       21.83       29.65      4.52 o
  13  -1   3      130.90      126.42      7.26 o
 -15   0   3        3.37        2.01      5.43 o
 -14   0   3       81.65       75.36      5.84 o
 -13   0   3        0.11       -1.95      1.95 o
 -12   0   3       26.42       43.35      5.64 o
 -11   0   3       66.89       62.05      4.83 o
 -10   0   3      174.39      163.79      7.27 o
  -9   0   3       34.16       42.18      3.51 o
  -8   0   3       13.53       10.75      6.04 o
  -7   0   3        0.43       -1.26      1.26 o
  -6   0   3      162.91      146.52      5.00 o
  -5   0   3        0.66        1.93      1.12 o
  -4   0   3     1445.74     1536.28     25.25 o
  -3   0   3       30.73       32.35      1.17 o
  -2   0   3    20017.50    19614.94    308.89 o
  -1   0   3       36.82       32.43      2.59 o
   0   0   3    57964.59    52941.48   1029.37 o
   1   0   3      590.76      557.00      9.66 o
   2   0   3       25.04       28.62      2.11 o
   3   0   3      294.34      297.11      6.03 o
   4   0   3      989.79      952.53     16.46 o
   5   0   3       95.40       87.84      3.34 o
   6   0   3       63.18       53.85      2.61 o
   7   0   3       40.82       40.81      2.35 o
   8   0   3       82.77       80.23      3.79 o
   9   0   3       10.58        7.59      2.29 o
  10   0   3        8.22        5.16      3.12 o
  11   0   3       21.16       27.75      4.13 o
  12   0   3       14.87       16.46      4.18 o
  13   0   3        3.20       -2.63      3.89 o
 -15   1   3        2.08        1.89      5.23 o
 -14   1   3       28.03       34.62      6.84 o
 -13   1   3      263.61      275.86      8.41 o
 -12   1   3      170.88      172.81      5.59 o
 -11   1   3      100.66      101.84      4.13 o
 -10   1   3      869.00      869.40     15.00 o
  -9   1   3     1000.22     1008.37     16.68 o
  -8   1   3      102.71      100.47      2.78 o
  -7   1   3       17.82       15.11      1.99 o
  -6   1   3      290.89      319.46     11.05 o
  -5   1   3      428.77      433.78      7.43 o
  -4   1   3     1719.10     1843.14     25.86 o
  -3   1   3       18.74       21.78      1.12 o
  -2   1   3     1138.68     1068.04     17.27 o
  -1   1   3      160.21      173.93      4.46 o
   0   1   3     8620.49     8274.82    160.92 o
   1   1   3      216.92      218.64      5.94 o
   2   1   3     4021.13     3946.63     78.51 o
   3   1   3      359.64      373.95      9.29 o
   4   1   3       54.75       46.62      2.94 o
   5   1   3      434.55      392.44     10.19 o
   6   1   3       57.04       59.22      2.95 o
   7   1   3      203.67      220.04      5.70 o
   8   1   3        8.38        5.90      2.64 o
   9   1   3      162.36      167.02      6.80 o
  10   1   3       35.11       36.05      4.06 o
  11   1   3      204.80      209.04      8.25 o
  12   1   3       21.88       19.33      4.73 o
  13   1   3      131.47      140.19     17.04 o
 -15   2   3        4.25        2.90      2.82 o
 -14   2   3       40.58       42.23      5.27 o
 -13   2   3       42.40       42.26      3.98 o
 -12   2   3        6.40        5.69      2.80 o
 -11   2   3      207.61      216.98      6.98 o
 -10   2   3      133.79      149.78     13.39 o
  -9   2   3       84.94       76.41      6.57 o
  -8   2   3      827.13      807.67     14.39 o
  -7   2   3     1028.87     1063.71     22.55 o
  -6   2   3        2.66       -0.15      1.10 o
  -5   2   3       31.42       30.50      2.52 o
  -4   2   3     1784.01     1833.55     44.63 o
  -3   2   3      285.18      271.83      5.72 o
  -2   2   3     1072.65      993.65     20.47 o
  -1   2   3      324.33      323.16      7.78 o
   0   2   3     4238.63     4070.05     79.72 o
   1   2   3      105.07       96.50      3.74 o
   2   2   3     1379.48     1380.89     28.58 o
   3   2   3      222.89      238.56      6.71 o
   4   2   3     1875.59     1798.19     36.91 o
   5   2   3      644.72      643.48     12.54 o
   6   2   3      684.22      676.85     11.79 o
   7   2   3      453.08      448.64      8.96 o
   8   2   3      189.63      182.23      6.92 o
   9   2   3       15.76       11.07      3.56 o
  10   2   3      303.87      298.88      9.67 o
  11   2   3       36.01       35.61      4.40 o
  12   2   3       35.20       40.24      4.86 o
  13   2   3       10.88        9.76      4.56 o
 -15   3   3        0.81        4.15      3.17 o
 -14   3   3        0.25       -0.50      2.96 o
 -13   3   3      301.06      319.85      9.75 o
 -12   3   3      237.95      251.36      9.24 o
 -11   3   3        5.63        3.70      2.52 o
 -10   3   3       99.87       91.10      4.72 o
  -9   3   3      317.65      323.48      8.59 o
  -8   3   3       39.59       34.13      3.49 o
  -7   3   3        2.43        1.00      1.34 o
  -6   3   3      754.45      742.50     29.64 o
  -5   3   3      130.64      155.85      7.58 o
  -4   3   3      256.00      295.50      7.29 o
  -3   3   3       91.94       98.62      3.07 o
  -2   3   3     1361.63     1410.23     29.09 o
  -1   3   3      246.49      264.96      7.07 o
   0   3   3       59.39       55.71      4.92 o
   1   3   3     1896.55     1826.78     37.13 o
   2   3   3     2385.24     2331.05     46.93 o
   3   3   3      948.06      930.93     20.45 o
   4   3   3        9.09       14.31      1.88 o
   5   3   3      281.51      280.85      7.02 o
   6   3   3       85.64       86.49      3.68 o
   7   3   3       79.09       71.95      3.67 o
   8   3   3      444.32      398.62     10.78 o
   9   3   3      211.19      199.17      7.78 o
  10   3   3       90.11      100.27      5.98 o
  11   3   3       33.43       41.52      6.28 o
  12   3   3       48.65       47.26      5.23 o
  13   3   3        8.38       10.71      4.17 o
 -15   4   3      117.55      117.13     10.27 o
 -14   4   3       12.00       17.13      3.78 o
 -13   4   3       22.84       26.49      5.43 o
 -12   4   3       68.46       78.05      5.21 o
 -11   4   3       75.45       87.64      5.09 o
 -10   4   3      103.00      103.77      5.22 o
  -9   4   3      575.84      546.84     12.76 o
  -8   4   3      139.31      131.94      5.45 o
  -7   4   3      152.28      132.55      5.17 o
  -6   4   3      132.65      129.37      4.85 o
  -5   4   3       47.63       47.52      2.77 o
  -4   4   3     1086.51     1085.54     16.64 o
  -3   4   3      124.46      102.63      3.81 o
  -2   4   3      441.14      475.19     11.56 o
  -1   4   3      345.56      338.26      8.93 o
   0   4   3      926.09      903.06     19.89 o
   1   4   3       64.14       64.01      3.72 o
   2   4   3       20.90       17.51      2.27 o
   3   4   3       86.68       74.97      3.46 o
   4   4   3      273.09      282.75      6.98 o
   5   4   3       49.56       54.59      2.91 o
   6   4   3       34.15       32.52      2.56 o
   7   4   3      776.12      717.01     13.03 o
   8   4   3       11.18        4.93      4.25 o
   9   4   3       41.68       44.25      4.30 o
  10   4   3        9.75        8.07      3.36 o
  11   4   3       13.77       18.92      4.08 o
  12   4   3       37.98       37.78      5.10 o
  13   4   3      176.70      203.57      9.39 o
 -14   5   3       10.14       12.79      3.89 o
 -13   5   3        8.66       10.58      4.05 o
 -12   5   3       52.74       43.89      5.73 o
 -11   5   3        0.83       -1.67      2.52 o
 -10   5   3       95.84       98.01      5.33 o
  -9   5   3        4.29        1.41      2.42 o
  -8   5   3      690.34      711.75     16.53 o
  -7   5   3      100.76      105.88      5.83 o
  -6   5   3     1164.46     1207.72     18.68 o
  -5   5   3       57.82       76.49      3.95 o
  -4   5   3      392.11      397.91      7.55 o
  -3   5   3      290.19      283.62      8.34 o
  -2   5   3     4560.47     4756.81     94.06 o
  -1   5   3      110.47      135.69      5.62 o
   0   5   3      122.77      135.66      5.85 o
   1   5   3      255.54      269.27      6.47 o
   2   5   3      744.25      701.22     13.44 o
   3   5   3       50.09       57.91      3.34 o
   4   5   3     1620.95     1562.70     27.43 o
   5   5   3       37.11       28.46      2.52 o
   6   5   3       50.36       48.13      3.82 o
   7   5   3       23.93       19.81      4.49 o
   8   5   3      105.38      100.94      9.86 o
   9   5   3       14.27       14.41      3.34 o
  10   5   3       60.67       54.87      4.92 o
  11   5   3        1.05       -3.17      3.17 o
  12   5   3      152.17      155.51      8.21 o
 -14   6   3       46.84       48.09      5.21 o
 -13   6   3        6.49        1.36      3.23 o
 -12   6   3       21.71       17.93      3.73 o
 -11   6   3      104.92      104.41      5.91 o
 -10   6   3       88.08       76.44      7.18 o
  -9   6   3       18.09       16.30      3.13 o
  -8   6   3      209.08      210.57      7.35 o
  -7   6   3      585.32      589.79     13.10 o
  -6   6   3      125.91      126.62      5.25 o
  -5   6   3      851.53      833.07     13.89 o
  -4   6   3       62.54       54.70      2.79 o
  -3   6   3        0.75        0.71      2.18 o
  -2   6   3      111.98      106.93      5.45 o
  -1   6   3      507.52      536.92     10.65 o
   0   6   3      122.84      125.37      4.33 o
   1   6   3        9.48       12.02      1.95 o
   2   6   3      184.75      213.72      6.97 o
   3   6   3      132.42      127.46      4.91 o
   4   6   3       64.89       63.48      3.24 o
   5   6   3       87.59       84.23      6.36 o
   6   6   3        4.07        0.46      1.94 o
   7   6   3      136.39      127.87      6.06 o
   8   6   3        7.93        7.65      3.00 o
   9   6   3       19.38       25.59      3.85 o
  10   6   3       13.47        9.89      4.91 o
  11   6   3      136.00      138.98     11.61 o
  12   6   3        4.48       -1.92      4.33 o
 -13   7   3        8.98       10.74      3.77 o
 -12   7   3       25.00       17.80      3.87 o
 -11   7   3       26.17       29.19      5.21 o
 -10   7   3       80.80       86.97      5.61 o
  -9   7   3        7.70        4.51      2.69 o
  -8   7   3       71.98       65.04      4.94 o
  -7   7   3      264.31      272.28      8.31 o
  -6   7   3      158.03      159.18      8.90 o
  -5   7   3      845.98      871.31     14.57 o
  -4   7   3      877.19      865.15     14.27 o
  -3   7   3       21.14       30.17      3.88 o
  -2   7   3      327.50      327.95     10.06 o
  -1   7   3      220.61      244.73      8.11 o
   0   7   3       37.41       40.97      5.50 o
   1   7   3       75.85       73.67      3.89 o
   2   7   3       13.62       16.48      2.47 o
   3   7   3       18.22       19.34      2.38 o
   4   7   3      517.25      507.87     10.09 o
   5   7   3      314.67      298.91      7.46 o
   6   7   3      158.56      153.00      5.50 o
   7   7   3       51.15       42.84      4.22 o
   8   7   3      326.38      319.02     10.17 o
   9   7   3        0.67        1.81      3.10 o
  10   7   3       42.13       47.47      5.11 o
  11   7   3       32.16       40.91      5.68 o
  12   7   3        5.75        4.54     10.24 o
 -13   8   3       15.25       14.40      5.21 o
 -12   8   3       34.57       36.70      4.72 o
 -11   8   3       83.40       79.48      5.63 o
 -10   8   3      111.65      111.00      6.22 o
  -9   8   3       41.81       37.39      4.16 o
  -8   8   3      168.57      156.14      6.58 o
  -7   8   3      133.26      129.14      6.02 o
  -6   8   3      288.83      252.33      8.16 o
  -5   8   3       64.02       60.70      5.00 o
  -4   8   3      206.50      205.96     15.74 o
  -3   8   3      287.91      297.51     10.66 o
  -2   8   3       14.80       19.17      5.37 o
  -1   8   3        4.29        4.60      1.83 o
   0   8   3      533.08      568.96     17.86 o
   1   8   3        2.23        2.63      2.13 o
   2   8   3      113.22      105.85      4.27 o
   3   8   3      361.27      367.78      8.31 o
   4   8   3      108.48      105.37      4.67 o
   5   8   3      212.47      207.06      6.30 o
   6   8   3      209.25      198.64      7.71 o
   7   8   3       15.36       11.43      3.45 o
   8   8   3       28.96       31.70      4.15 o
   9   8   3       62.01       52.65      5.22 o
  10   8   3       46.11       54.53      5.50 o
  11   8   3       29.90       43.20      5.62 o
 -12   9   3        4.04        1.06      3.67 o
 -11   9   3        8.05       11.63      4.01 o
 -10   9   3      100.02      102.54      8.19 o
  -9   9   3       37.25       39.30      4.20 o
  -8   9   3       42.60       43.74      4.17 o
  -7   9   3       24.28       26.38      4.80 o
  -6   9   3      171.62      166.90      7.56 o
  -5   9   3      248.15      234.96      9.51 o
  -4   9   3      108.22      119.86      7.14 o
  -3   9   3      680.43      670.21     32.41 o
  -2   9   3      116.06      111.54      6.84 o
  -1   9   3      249.49      258.20      9.70 o
   0   9   3       20.70       24.11      2.83 o
   1   9   3      584.01      583.58     10.68 o
   2   9   3      238.83      244.70      6.37 o
   3   9   3       91.53       90.49      5.53 o
   4   9   3       61.29       67.64      3.87 o
   5   9   3       36.63       33.07      3.34 o
   6   9   3        3.29        2.10      3.01 o
   7   9   3       15.17        8.39      3.49 o
   8   9   3      109.64      115.67      6.79 o
   9   9   3       14.27       12.54      4.08 o
  10   9   3        7.21       10.00      4.21 o
 -11  10   3        4.19        1.74      4.42 o
 -10  10   3       55.68       54.72      6.66 o
  -9  10   3       31.32       29.05      5.30 o
  -8  10   3       72.88       87.70      7.20 o
  -7  10   3       86.29       84.39      9.86 o
  -6  10   3       30.64       28.05      4.79 o
  -5  10   3       70.28       77.96      8.83 o
  -4  10   3       92.39       94.55      9.63 o
  -3  10   3        6.50        9.74      3.68 o
  -2  10   3       98.01       82.04      6.45 o
  -1  10   3       56.51       51.65      5.11 o
   0  10   3       15.53       19.76      3.87 o
   1  10   3       12.09        8.80      4.92 o
   2  10   3       84.13       85.56      6.17 o
   3  10   3        5.15        0.27      2.79 o
   4  10   3      248.49      244.18      8.56 o
   5  10   3      107.26      111.33      7.93 o
   6  10   3      138.71      148.01      7.17 o
   7  10   3       14.92       20.82      4.03 o
   8  10   3        3.06        6.97      4.90 o
   9  10   3        0.54        4.19      4.00 o
 -10  11   3       26.52       28.83      6.38 o
  -9  11   3       88.19       80.85      7.31 o
  -8  11   3        3.05        1.78      4.02 o
  -7  11   3       33.78       33.77      7.98 o
  -6  11   3        1.63       -0.27      4.89 o
  -5  11   3       67.42       72.38      9.52 o
  -4  11   3        5.09        0.85      5.53 o
  -3  11   3      172.64      166.67     11.19 o
  -2  11   3       63.36       66.19      6.18 o
  -1  11   3       23.27       15.51      7.76 o
   0  11   3       19.06       15.20      3.88 o
   1  11   3       48.14       54.70     10.42 o
   2  11   3        2.60       -1.43      5.82 o
   3  11   3       47.36       46.62      4.36 o
   4  11   3        5.96       -2.75      3.82 o
   5  11   3       52.81       49.77      6.09 o
   6  11   3        4.52       -1.69      4.06 o
   7  11   3       20.00       23.97      5.72 o
   8  11   3       48.85       62.45      7.26 o
  -9  12   3        4.76       -0.81      4.56 o
  -8  12   3        4.84       -0.96      5.90 o
  -7  12   3        6.88        5.48      6.54 o
  -6  12   3       54.82       70.57     10.21 o
  -5  12   3        5.87        2.13      6.22 o
  -4  12   3      149.76      153.63     13.24 o
  -3  12   3        4.24       -5.37      5.37 o
  -2  12   3       65.36       75.44      6.63 o
  -1  12   3        7.68        3.69      5.42 o
   0  12   3      115.62      107.19      7.85 o
   1  12   3        9.10       -0.38      3.79 o
   2  12   3      175.74      189.64      9.91 o
   3  12   3       12.67       11.22      4.43 o
   4  12   3       40.06       37.44      8.93 o
   5  12   3        5.12        2.18      6.28 o
   6  12   3        6.16        4.58      9.49 o
   7  12   3        0.70       -2.44      7.26 o
  -7  13   3       21.08       17.12      8.14 o
  -6  13   3       22.66        7.71      7.23 o
  -5  13   3        3.05       16.54      6.97 o
  -4  13   3        1.47       -0.69      5.53 o
  -3  13   3       23.25       28.56      8.03 o
  -2  13   3       57.56       44.88      8.83 o
  -1  13   3        5.63       -3.57      3.57 o
   0  13   3        5.80        5.44      3.91 o
   1  13   3       57.14       53.94      6.40 o
   2  13   3       20.47       13.60      6.41 o
   3  13   3       12.49        9.15      7.29 o
   4  13   3       32.05       36.53      9.36 o
   5  13   3        1.59       -0.16      6.91 o
  -4  14   3        0.41       -4.09      5.90 o
  -3  14   3        7.27       22.18      7.50 o
  -2  14   3        4.13        1.17      6.01 o
  -1  14   3       51.09       46.90      9.25 o
   0  14   3       18.69       13.46      4.94 o
   1  14   3        1.02        5.07      9.63 o
   2  14   3        1.91        5.80      6.49 o
  -3 -14   4       28.78       30.05      9.68 o
  -2 -14   4       69.59       81.46     26.48 o
  -1 -14   4        1.41        0.26      4.62 o
   0 -14   4        2.37        2.97      4.56 o
   1 -14   4        4.21        0.38      4.65 o
  -7 -13   4       28.73       17.81      8.72 o
  -6 -13   4        8.25       21.54      8.35 o
  -5 -13   4        5.81       13.83      8.46 o
  -4 -13   4       11.47        9.73      7.50 o
  -3 -13   4       24.59       19.16      5.19 o
  -2 -13   4       25.35       18.33      5.24 o
  -1 -13   4       53.95       54.49      8.38 o
   0 -13   4       42.88       35.18      6.13 o
   1 -13   4        1.30        0.65      4.53 o
   2 -13   4        4.31        6.06      7.63 o
   3 -13   4        2.89       -1.96      4.26 o
   4 -13   4       28.65       22.87      5.50 o
  -8 -12   4        8.11        1.91      7.02 o
  -7 -12   4        8.44        2.55      7.18 o
  -6 -12   4      178.78      219.15     17.60 o
  -5 -12   4       15.27       26.06      8.08 o
  -4 -12   4       41.99       52.14      6.25 o
  -3 -12   4        4.61       -0.20      3.73 o
  -2 -12   4       66.28       55.93      6.46 o
  -1 -12   4       19.94       26.92      5.19 o
   0 -12   4        0.22        0.42      3.93 o
   1 -12   4        2.68        9.42      4.37 o
   2 -12   4      119.90      130.78      9.22 o
   3 -12   4        4.16        8.49      6.33 o
   4 -12   4       56.65       64.98      7.04 o
   5 -12   4        7.56       -0.32      5.53 o
   6 -12   4        5.73        9.57      6.81 o
 -10 -11   4       10.05       15.63      7.55 o
  -9 -11   4        1.83        1.91      6.06 o
  -8 -11   4       10.45       -2.92      5.69 o
  -7 -11   4       79.51       70.99     10.42 o
  -6 -11   4        1.49        1.22      6.06 o
  -5 -11   4       88.71       95.51     11.11 o
  -4 -11   4        2.54        0.50      4.81 o
  -3 -11   4      112.16      115.43      8.05 o
  -2 -11   4       18.30       13.41      4.51 o
  -1 -11   4        6.73        1.65      3.48 o
   0 -11   4       29.44       25.43      4.98 o
   1 -11   4       16.26       17.66      4.69 o
   2 -11   4        5.52        3.07      4.12 o
   3 -11   4       60.59       60.46      6.65 o
   4 -11   4        6.50        4.00      3.98 o
   5 -11   4       13.95       14.36      4.54 o
   6 -11   4       11.15       -3.08      5.32 o
   7 -11   4       15.22       10.05      6.91 o
   8 -11   4       48.22       44.40      9.09 o
 -11 -10   4       22.11       15.37      6.38 o
 -10 -10   4       16.77       25.47      7.29 o
  -9 -10   4       38.97       38.71      8.08 o
  -8 -10   4      156.25      133.00     12.55 o
  -7 -10   4       12.37        3.08      5.58 o
  -6 -10   4       15.39       10.42      6.01 o
  -5 -10   4        2.58       -5.24      5.85 o
  -4 -10   4       96.02       92.46      7.18 o
  -3 -10   4        2.70        6.45      4.08 o
  -2 -10   4      169.58      186.01      9.50 o
  -1 -10   4       36.47       32.80      4.66 o
   0 -10   4       10.13       13.97      3.97 o
   1 -10   4       14.13       10.50      3.95 o
   2 -10   4      263.68      268.58     11.47 o
   3 -10   4        3.33       -1.88      3.55 o
   4 -10   4       26.13       29.63      5.31 o
   5 -10   4       12.61        6.73      4.08 o
   6 -10   4      120.32      125.66     12.12 o
   7 -10   4       15.42        8.77      6.59 o
   8 -10   4      114.45      111.14     12.18 o
   9 -10   4        2.13        1.54      6.54 o
 -12  -9   4       18.25       26.48      6.43 o
 -11  -9   4       90.52      111.41     10.53 o
 -10  -9   4       22.81       22.33      6.43 o
  -9  -9   4        0.38       -2.82      4.73 o
  -8  -9   4       73.85       67.80      8.77 o
  -7  -9   4       24.68        9.25      5.64 o
  -6  -9   4        9.93        4.36      5.26 o
  -5  -9   4       53.39       59.57     10.90 o
  -4  -9   4      120.41      128.89      7.74 o
  -3  -9   4      473.15      478.46     15.18 o
  -2  -9   4       27.94       22.07      4.14 o
  -1  -9   4       10.86       15.35      3.78 o
   0  -9   4        6.61        4.06      3.10 o
   1  -9   4      144.99      137.53      9.28 o
   2  -9   4      105.17      102.05      7.19 o
   3  -9   4       15.43       11.77      4.14 o
   4  -9   4      100.11       94.76      6.99 o
   5  -9   4       82.99       90.97      6.84 o
   6  -9   4       31.06       25.74      9.86 o
   7  -9   4       13.45        1.81      5.58 o
   8  -9   4       37.69       36.91      8.30 o
   9  -9   4       61.67       65.89      9.68 o
  10  -9   4       29.80       33.26      5.33 o
 -13  -8   4      111.58      113.51      8.83 o
 -12  -8   4        9.97       11.56      3.72 o
 -11  -8   4        8.31        4.36      4.68 o
 -10  -8   4       16.72       19.52      5.69 o
  -9  -8   4       34.77       30.26      6.59 o
  -8  -8   4        3.23       -1.38      4.47 o
  -7  -8   4       57.66       64.77      8.08 o
  -6  -8   4        1.00       -2.73      3.18 o
  -5  -8   4       11.43       13.32      3.84 o
  -4  -8   4        3.01       -0.05      3.05 o
  -3  -8   4       51.40       50.11      4.81 o
  -2  -8   4      235.26      215.26      9.08 o
  -1  -8   4       47.52       40.68      4.55 o
   0  -8   4      147.01      127.46      7.31 o
   1  -8   4      773.09      787.02     20.59 o
   2  -8   4      250.98      236.90     11.78 o
   3  -8   4      741.52      724.85     19.87 o
   4  -8   4      280.26      279.34      8.14 o
   5  -8   4        5.87        1.20      3.00 o
   6  -8   4      217.35      218.37     10.14 o
   7  -8   4       83.96       78.76      9.25 o
   8  -8   4        5.71        7.44      5.69 o
   9  -8   4       48.97       54.43      5.39 o
  10  -8   4       20.55       10.48      5.05 o
 -13  -7   4        7.89        5.31      3.02 o
 -12  -7   4       54.87       54.46      5.08 o
 -11  -7   4       15.15       15.79      3.14 o
 -10  -7   4      208.36      219.31      8.95 o
  -9  -7   4        4.46       -1.28      3.99 o
  -8  -7   4       96.88       80.30      8.14 o
  -7  -7   4     1599.01     1548.12     49.56 o
  -6  -7   4     1704.72     1779.77     38.26 o
  -5  -7   4       34.61       27.25      3.98 o
  -4  -7   4       43.28       45.14      7.60 o
  -3  -7   4       10.97       10.82      4.60 o
  -2  -7   4       18.38       21.09      3.51 o
  -1  -7   4       24.35       23.59      3.64 o
   0  -7   4      545.69      512.31     26.96 o
   1  -7   4       41.22       43.76      4.45 o
   2  -7   4      307.60      283.16     10.39 o
   3  -7   4       37.42       34.17      5.72 o
   4  -7   4      654.38      669.05     19.36 o
   5  -7   4      125.06      124.35      8.22 o
   6  -7   4      351.45      344.07      9.72 o
   7  -7   4        7.46        0.82      3.40 o
   8  -7   4       44.68       45.70      5.36 o
   9  -7   4        5.53       -2.27      3.76 o
  10  -7   4       36.77       31.18      6.32 o
  11  -7   4       60.19       61.32      7.59 o
 -14  -6   4        1.55        2.58      2.97 o
 -13  -6   4       16.11       14.46      3.09 o
 -12  -6   4       28.75       31.59      3.94 o
 -11  -6   4       12.35       17.08      2.96 o
 -10  -6   4       98.74       81.91      5.70 o
  -9  -6   4      245.26      237.87      8.78 o
  -8  -6   4        2.80       -0.34      2.63 o
  -7  -6   4      265.48      269.24     13.61 o
  -6  -6   4       41.14       40.26      5.42 o
  -5  -6   4     1215.20     1237.35     27.31 o
  -4  -6   4       52.52       56.36      4.00 o
  -3  -6   4      219.08      217.87      8.27 o
  -2  -6   4      171.72      184.75      7.31 o
  -1  -6   4       44.00       44.70      3.83 o
   0  -6   4      129.39      118.55      6.13 o
   1  -6   4        1.76       -1.40      2.47 o
   2  -6   4      437.09      423.09     12.52 o
   3  -6   4        6.51        0.34      4.47 o
   4  -6   4       28.18       26.07      2.88 o
   5  -6   4       73.91       64.87      4.11 o
   6  -6   4        4.08        0.44      2.44 o
   7  -6   4      116.05      123.25      5.89 o
   8  -6   4       15.04        9.66      2.33 o
   9  -6   4       36.89       38.70      3.39 o
  10  -6   4        4.60       -1.63      5.99 o
  11  -6   4        2.34        1.17      2.79 o
  12  -6   4       59.60       61.28      9.20 o
 -14  -5   4       44.46       45.35      5.55 o
 -13  -5   4       23.84       23.44      3.23 o
 -12  -5   4        2.34        0.35      2.29 o
 -11  -5   4       21.21       19.48      2.87 o
 -10  -5   4      382.89      373.60     14.04 o
  -9  -5   4      180.08      166.64      7.20 o
  -8  -5   4      172.00      176.21      7.60 o
  -7  -5   4       78.08       73.20      4.72 o
  -6  -5   4      261.29      265.22     11.78 o
  -5  -5   4      751.63      819.30     18.55 o
  -4  -5   4      156.59      151.41      5.97 o
  -3  -5   4      112.08      117.18     12.87 o
  -2  -5   4      148.34      195.53      7.09 o
  -1  -5   4      311.51      336.78      9.85 o
   0  -5   4     1859.20     1889.77     39.63 o
   1  -5   4       29.94       27.92      3.12 o
   2  -5   4      405.58      404.27     11.54 o
   3  -5   4       23.54       18.83      3.11 o
   4  -5   4     1117.19     1066.12     25.06 o
   5  -5   4       67.94       59.98      3.77 o
   6  -5   4       34.74       39.21      3.40 o
   7  -5   4       53.94       48.27      3.06 o
   8  -5   4       37.00       39.42      3.13 o
   9  -5   4        2.50       -1.93      2.14 o
  10  -5   4       83.54       88.18      4.19 o
  11  -5   4       49.15       44.44      3.94 o
  12  -5   4        1.37       -1.22      3.36 o
 -15  -4   4      104.74      132.50     14.15 o
 -14  -4   4       18.96       15.70      6.46 o
 -13  -4   4      166.79      173.54      6.34 o
 -12  -4   4       99.39       91.24      4.99 o
 -11  -4   4       42.08       37.90      2.79 o
 -10  -4   4       47.59       35.82      2.65 o
  -9  -4   4      853.29      827.94     16.05 o
  -8  -4   4      330.94      324.65     16.09 o
  -7  -4   4       42.69       38.77      3.33 o
  -6  -4   4      315.67      341.69     13.28 o
  -5  -4   4      326.05      384.41     15.71 o
  -4  -4   4     1140.91     1213.23     33.24 o
  -3  -4   4      336.01      347.26      9.20 o
  -2  -4   4      387.79      456.57     11.54 o
  -1  -4   4      531.96      495.39     12.39 o
   0  -4   4       52.89       51.10      3.46 o
   1  -4   4      205.75      187.52      6.58 o
   2  -4   4     1219.19     1246.11     27.26 o
   3  -4   4      494.25      521.79     13.65 o
   4  -4   4      156.46      163.76      7.68 o
   5  -4   4      298.33      290.10      7.68 o
   6  -4   4       29.53       38.17      2.62 o
   7  -4   4       38.52       36.66      2.82 o
   8  -4   4      108.20      115.08      5.90 o
   9  -4   4       24.44       21.26      2.54 o
  10  -4   4       89.16       93.01      4.27 o
  11  -4   4      138.82      157.04      6.32 o
  12  -4   4        4.49        3.79      3.05 o
 -15  -3   4       75.39       95.12      8.06 o
 -14  -3   4       67.49       64.57      7.38 o
 -13  -3   4      110.44      114.97      4.58 o
 -12  -3   4       18.88       17.14      4.25 o
 -11  -3   4       70.99       66.34      3.22 o
 -10  -3   4      149.08      141.92      4.45 o
  -9  -3   4      535.83      497.51      9.18 o
  -8  -3   4      244.82      240.74      4.81 o
  -7  -3   4       70.82       90.96      3.39 o
  -6  -3   4      899.93      920.39     24.91 o
  -5  -3   4      957.51      998.97     42.84 o
  -4  -3   4      677.40      627.96     11.38 o
  -3  -3   4      512.12      510.25     19.01 o
  -2  -3   4     1604.01     1612.80     47.04 o
  -1  -3   4      251.85      243.50      6.92 o
   0  -3   4      569.16      517.21     12.52 o
   1  -3   4      676.56      619.11     14.70 o
   2  -3   4       69.04       65.74      4.65 o
   3  -3   4       63.00       57.82      3.83 o
   4  -3   4      785.12      765.09     18.14 o
   5  -3   4       98.76       95.48      4.14 o
   6  -3   4       88.77       77.69      3.40 o
   7  -3   4      518.68      506.14      8.87 o
   8  -3   4      332.26      327.16      7.82 o
   9  -3   4        7.38        8.71      2.55 o
  10  -3   4      202.58      218.78      6.83 o
  11  -3   4       37.89       39.68      3.84 o
  12  -3   4       11.86       10.31      6.57 o
  13  -3   4       21.30       19.76     16.67 o
 -15  -2   4       16.68        7.48      3.94 o
 -14  -2   4        9.72       13.63      3.95 o
 -13  -2   4       37.87       40.58      4.60 o
 -12  -2   4      293.57      286.51      9.18 o
 -11  -2   4       46.26       55.29      4.94 o
 -10  -2   4      493.57      487.80     16.96 o
  -9  -2   4      174.24      168.29      5.85 o
  -8  -2   4      657.38      688.74     13.76 o
  -7  -2   4       18.03       24.80      4.09 o
  -6  -2   4      960.60      941.00     21.40 o
  -5  -2   4     1133.15     1186.46     20.03 o
  -4  -2   4     2933.31     3090.93     61.44 o
  -3  -2   4       27.10       23.86      1.37 o
  -2  -2   4      845.11      843.29     21.78 o
  -1  -2   4     1029.17     1031.44     21.79 o
   0  -2   4       99.21       99.67      8.93 o
   1  -2   4     1347.77     1326.43     38.29 o
   2  -2   4       44.49       43.64      2.97 o
   3  -2   4       10.19       18.24      1.50 o
   4  -2   4       26.28       17.16      1.71 o
   5  -2   4      415.96      409.49      7.57 o
   6  -2   4      161.70      170.77      4.23 o
   7  -2   4       70.14       71.64      3.78 o
   8  -2   4     1027.36     1018.85     17.04 o
   9  -2   4      104.34      109.59      4.81 o
  10  -2   4       12.75       13.73      2.83 o
  11  -2   4       25.31       21.76      4.31 o
  12  -2   4       75.64       80.92      5.03 o
  13  -2   4       22.15        8.94      4.43 o
 -15  -1   4       40.95       42.61      5.27 o
 -14  -1   4       18.96       23.52      4.29 o
 -13  -1   4       98.71       96.59      6.14 o
 -12  -1   4        1.11        2.97      3.06 o
 -11  -1   4       22.10       24.54      4.41 o
 -10  -1   4       84.38       85.48      5.02 o
  -9  -1   4       20.35        5.34      5.46 o
  -8  -1   4       12.84       13.21      2.19 o
  -7  -1   4      647.14      622.66     12.31 o
  -6  -1   4      482.06      521.39     10.45 o
  -5  -1   4      376.74      393.82      9.96 o
  -4  -1   4      415.38      430.62      7.66 o
  -3  -1   4       33.30       25.03      1.54 o
  -2  -1   4      855.84      819.86     11.99 o
  -1  -1   4     2223.51     1983.75     32.32 o
   0  -1   4     4069.43     3931.25     63.24 o
   1  -1   4        2.24        1.49      1.24 o
   2  -1   4      557.08      525.32      7.32 o
   3  -1   4      961.32      935.76     14.11 o
   4  -1   4        4.93        1.55      1.28 o
   5  -1   4       45.39       40.81      3.55 o
   6  -1   4      162.90      165.95      4.65 o
   7  -1   4      403.92      386.50      7.93 o
   8  -1   4      675.37      688.32     12.73 o
   9  -1   4       48.89       42.71      3.42 o
  10  -1   4       10.77        9.83      2.64 o
  11  -1   4      147.86      162.21      9.79 o
  12  -1   4       30.61       42.35      5.16 o
  13  -1   4        3.37       -1.05      4.77 o
 -15   0   4        4.98        4.42      3.89 o
 -14   0   4       11.91        8.74      3.87 o
 -13   0   4       16.51       17.77      4.10 o
 -12   0   4      141.78      145.22      7.00 o
 -11   0   4       51.81       53.59      4.43 o
 -10   0   4      249.28      257.93      8.19 o
  -9   0   4        8.73        5.06      2.26 o
  -8   0   4      649.99      638.14     13.23 o
  -7   0   4        0.01        0.95      1.45 o
  -6   0   4      154.43      128.41      4.33 o
  -5   0   4        3.86        5.34      1.61 o
  -4   0   4      249.58      242.08      4.25 o
  -3   0   4       53.43       55.84      1.93 o
  -2   0   4    12044.49    12037.74    164.05 o
  -1   0   4       29.75       39.92      2.23 o
   0   0   4    14531.29    14249.25    276.91 o
   1   0   4        0.76        1.92      1.37 o
   2   0   4      878.89      889.16     19.33 o
   3   0   4       83.16       92.34      4.23 o
   4   0   4     1634.08     1602.84     33.60 o
   5   0   4        0.25       -1.30      3.88 o
   6   0   4      450.25      439.48     11.75 o
   7   0   4       63.94       69.11      3.58 o
   8   0   4       46.42       46.01      6.83 o
   9   0   4      106.40      118.44      6.07 o
  10   0   4       47.32       55.70      4.86 o
  11   0   4        9.63       10.19      6.23 o
  12   0   4      238.94      257.91     10.09 o
  13   0   4       12.50        9.08      4.43 o
 -15   1   4       41.44       45.83      7.08 o
 -14   1   4       18.78        8.10      6.49 o
 -13   1   4      100.35      107.98      4.74 o
 -12   1   4        1.11        0.69      1.87 o
 -11   1   4       21.74       21.95      3.50 o
 -10   1   4       83.01       82.36      5.06 o
  -9   1   4       20.64       18.34      7.98 o
  -8   1   4       12.01        9.09      2.25 o
  -7   1   4      649.92      612.89     12.57 o
  -6   1   4      483.63      527.58      8.86 o
  -5   1   4      374.42      398.97      6.63 o
  -4   1   4      415.02      425.85      7.28 o
  -3   1   4       41.45       35.57      2.23 o
  -2   1   4      852.36      824.25     17.22 o
  -1   1   4     2221.32     2047.83     40.35 o
   0   1   4     4074.09     3909.81     77.40 o
   1   1   4        1.73        1.60      1.35 o
   2   1   4      554.89      515.56     12.28 o
   3   1   4      958.00      924.97     20.40 o
   4   1   4        4.11        4.25      1.87 o
   5   1   4       46.63       42.08      3.78 o
   6   1   4      164.25      163.34      6.45 o
   7   1   4      398.32      380.54      8.25 o
   8   1   4      678.31      687.93     16.76 o
   9   1   4       49.82       41.67      6.01 o
  10   1   4       10.72        8.90      3.45 o
  11   1   4      147.21      147.00      7.46 o
  12   1   4       30.55       28.97      4.91 o
  13   1   4        3.35        5.53      4.31 o
 -15   2   4       15.50       20.21      6.24 o
 -14   2   4        9.55       13.36      3.27 o
 -13   2   4       38.79       36.66      3.68 o
 -12   2   4      292.22      282.08      8.23 o
 -11   2   4       45.26       49.88      3.56 o
 -10   2   4      494.92      485.09     11.12 o
  -9   2   4      170.65      161.37      4.84 o
  -8   2   4      655.52      693.06     20.03 o
  -7   2   4       17.54       22.05      3.03 o
  -6   2   4      950.60     1003.98     22.45 o
  -5   2   4     1131.68     1191.02     24.11 o
  -4   2   4     2920.11     3133.93     60.59 o
  -3   2   4       27.74       23.35      2.66 o
  -2   2   4      844.23      854.85     18.03 o
  -1   2   4     1030.41     1040.22     21.83 o
   0   2   4       99.34      100.24      8.14 o
   1   2   4     1345.49     1337.25     27.84 o
   2   2   4       37.16       41.80      2.76 o
   3   2   4        9.92       15.70      2.37 o
   4   2   4       26.29       19.92      2.40 o
   5   2   4      419.83      400.53     10.83 o
   6   2   4      169.19      180.22      5.75 o
   7   2   4       69.44       66.63      3.70 o
   8   2   4     1019.89      984.22     20.36 o
   9   2   4      104.52      105.37      5.99 o
  10   2   4       12.79       14.98      3.62 o
  11   2   4       24.76       19.90      4.14 o
  12   2   4       75.07       76.33      6.29 o
  13   2   4       21.92       19.60      7.66 o
 -15   3   4       75.50       95.49      7.53 o
 -14   3   4       68.39       74.70      7.24 o
 -13   3   4      109.98      125.88      6.00 o
 -12   3   4       19.66       16.91      3.16 o
 -11   3   4       69.38       65.14      5.82 o
 -10   3   4      157.28      161.60      6.72 o
  -9   3   4      538.51      492.22     13.60 o
  -8   3   4      248.18      252.79     11.90 o
  -7   3   4       71.08       97.89      4.61 o
  -6   3   4      894.73      935.30     26.40 o
  -5   3   4      959.50     1019.23     24.53 o
  -4   3   4      686.63      637.81     31.22 o
  -3   3   4      505.72      528.30     12.03 o
  -2   3   4     1609.10     1631.66     33.37 o
  -1   3   4      245.30      242.42      6.94 o
   0   3   4      570.44      536.54     12.48 o
   1   3   4      674.65      636.40     14.59 o
   2   3   4       71.18       64.30      3.84 o
   3   3   4       63.19       57.11      4.00 o
   4   3   4      773.98      768.39     17.88 o
   5   3   4      100.39       90.04      5.10 o
   6   3   4       90.48       81.88      3.80 o
   7   3   4      517.61      518.62     10.35 o
   8   3   4      333.58      310.02     15.55 o
   9   3   4        7.45        6.65      3.24 o
  10   3   4      206.07      205.08      8.44 o
  11   3   4       39.04       45.97      5.07 o
  12   3   4       11.70        6.98      4.14 o
  13   3   4       21.31       19.06      6.96 o
 -15   4   4      105.34      126.28      6.75 o
 -14   4   4       19.59       15.01      3.52 o
 -13   4   4      167.23      171.55      9.41 o
 -12   4   4       99.21       87.50      5.21 o
 -11   4   4       41.87       36.61      3.68 o
 -10   4   4       47.21       38.79      3.62 o
  -9   4   4      862.67      806.66     16.83 o
  -8   4   4      333.23      310.96      8.40 o
  -7   4   4       42.98       36.72      2.98 o
  -6   4   4      317.20      326.34      8.06 o
  -5   4   4      326.28      373.07      6.92 o
  -4   4   4     1141.14     1202.62     20.81 o
  -3   4   4      337.83      345.58      9.17 o
  -2   4   4      392.13      468.58     11.60 o
  -1   4   4      531.62      509.15     12.37 o
   0   4   4       53.31       49.05      3.37 o
   1   4   4      207.43      188.91      6.57 o
   2   4   4     1217.73     1235.32     26.89 o
   3   4   4      493.66      526.29     15.21 o
   4   4   4      158.92      164.32      6.56 o
   5   4   4      296.76      279.58      7.53 o
   6   4   4       27.71       37.75      3.60 o
   7   4   4       38.44       30.30      2.94 o
   8   4   4      109.45      106.55      5.92 o
   9   4   4       27.64       26.80      3.85 o
  10   4   4       89.13       95.23      7.13 o
  11   4   4      138.42      144.54      7.66 o
  12   4   4        4.40       -0.71      3.90 o
 -14   5   4       43.29       38.41      4.70 o
 -13   5   4       24.34       22.94      3.99 o
 -12   5   4        2.38       -0.57      2.75 o
 -11   5   4       20.63       27.50      4.65 o
 -10   5   4      378.96      376.50     10.30 o
  -9   5   4      177.94      165.87      6.50 o
  -8   5   4      163.95      166.45      6.42 o
  -7   5   4       78.91       72.12      4.16 o
  -6   5   4      255.40      237.77      7.03 o
  -5   5   4      754.63      792.20     15.33 o
  -4   5   4      166.69      160.72      5.89 o
  -3   5   4      112.93      112.92      5.82 o
  -2   5   4      148.80      197.10      7.12 o
  -1   5   4      312.26      335.39      9.64 o
   0   5   4     1844.05     1849.66     39.24 o
   1   5   4       30.33       31.56      3.12 o
   2   5   4      404.81      394.21     13.37 o
   3   5   4       24.38       19.85      2.40 o
   4   5   4     1128.86     1080.99     20.77 o
   5   5   4       67.33       62.01      5.38 o
   6   5   4       34.21       37.37      3.75 o
   7   5   4       54.32       45.88      4.65 o
   8   5   4       36.85       37.31      4.05 o
   9   5   4        2.64       -2.29      3.03 o
  10   5   4       81.20       76.78      6.64 o
  11   5   4       49.35       48.99      6.68 o
  12   5   4        1.52        5.27      4.09 o
 -14   6   4        1.53        1.20      3.49 o
 -13   6   4       14.68        8.86      3.66 o
 -12   6   4       28.96       21.41      3.79 o
 -11   6   4       12.61        5.80      3.24 o
 -10   6   4       99.89       85.29      5.16 o
  -9   6   4      241.95      229.82      7.76 o
  -8   6   4        3.07        1.27      2.64 o
  -7   6   4      265.07      274.60      8.16 o
  -6   6   4       40.94       34.50      3.18 o
  -5   6   4     1210.01     1211.10     18.91 o
  -4   6   4       51.28       54.87      3.90 o
  -3   6   4      219.83      197.44      7.29 o
  -2   6   4      173.03      201.49      9.63 o
  -1   6   4       44.74       47.56      3.89 o
   0   6   4      129.81      125.43      7.21 o
   1   6   4        0.91       -0.54      1.54 o
   2   6   4      436.02      426.56      9.66 o
   3   6   4        7.03        6.37      2.19 o
   4   6   4       28.04       23.27      2.92 o
   5   6   4       70.77       67.38      3.58 o
   6   6   4        4.07        1.56      2.10 o
   7   6   4      116.41      120.21      6.14 o
   8   6   4       15.31       11.83      3.36 o
   9   6   4       34.99       31.97      4.29 o
  10   6   4        4.43        0.76      3.41 o
  11   6   4        2.01        1.52      3.75 o
  12   6   4       59.68       73.94     15.53 o
 -13   7   4        7.22        6.48      3.55 o
 -12   7   4       55.04       49.56      4.86 o
 -11   7   4       15.07       10.45      3.73 o
 -10   7   4      208.09      216.17      8.00 o
  -9   7   4        4.56        3.67      2.69 o
  -8   7   4       97.20       97.29      5.31 o
  -7   7   4     1600.84     1558.77     28.39 o
  -6   7   4     1704.53     1722.72     30.90 o
  -5   7   4       34.75       32.87      9.04 o
  -4   7   4       42.80       43.24      9.07 o
  -3   7   4       11.06        9.92      2.87 o
  -2   7   4       18.43       23.63      2.32 o
  -1   7   4       24.31       24.37      2.33 o
   0   7   4      545.75      513.84     10.99 o
   1   7   4       40.34       44.09      3.17 o
   2   7   4      308.81      289.27     12.10 o
   3   7   4       38.50       36.71      3.32 o
   4   7   4      651.65      650.73     14.20 o
   5   7   4      125.21      124.66      5.06 o
   6   7   4      351.69      351.75      9.20 o
   7   7   4        8.47        4.43      3.78 o
   8   7   4       44.22       40.68      4.56 o
   9   7   4        5.34        2.46      3.36 o
  10   7   4       36.76       44.82      5.67 o
  11   7   4       60.60       65.87      6.25 o
 -13   8   4      112.59      109.90      6.80 o
 -12   8   4        9.78        1.10      7.57 o
 -11   8   4        8.35        6.77      3.70 o
 -10   8   4       17.32       12.59      3.65 o
  -9   8   4       33.76       21.93      3.67 o
  -8   8   4        3.78       -0.12      2.59 o
  -7   8   4       58.32       63.94      4.37 o
  -6   8   4        0.61       -3.27      3.27 o
  -5   8   4       12.09        7.87      5.16 o
  -4   8   4        3.63        3.02      3.67 o
  -3   8   4       51.38       55.47     11.43 o
  -2   8   4      239.08      218.79      8.61 o
  -1   8   4       50.18       49.11      3.13 o
   0   8   4      147.12      134.72      5.28 o
   1   8   4      771.22      761.95     15.65 o
   2   8   4      250.97      230.05      7.30 o
   3   8   4      742.76      722.19     15.41 o
   4   8   4      280.02      274.89      7.32 o
   5   8   4        6.90       -0.34      2.36 o
   6   8   4      215.97      217.36      8.12 o
   7   8   4       83.44       78.67      6.85 o
   8   8   4        5.88       -0.30      3.29 o
   9   8   4       48.61       59.44      8.83 o
  10   8   4       20.49       25.88      4.73 o
 -12   9   4       18.48       19.42      4.30 o
 -11   9   4       90.68       84.29      6.09 o
 -10   9   4       23.21       22.06      3.99 o
  -9   9   4        0.35       -3.13      3.13 o
  -8   9   4       75.86       75.70      4.92 o
  -7   9   4       23.02       14.29      3.29 o
  -6   9   4       10.50        0.74      4.73 o
  -5   9   4       52.70       60.84      7.98 o
  -4   9   4      118.19      133.27      7.33 o
  -3   9   4      475.87      491.22     14.62 o
  -2   9   4       27.96       27.76      4.21 o
  -1   9   4       12.44       12.64      2.83 o
   0   9   4        6.23       10.40      2.41 o
   1   9   4      144.38      146.42      5.89 o
   2   9   4      104.92      101.99      5.40 o
   3   9   4       17.11       13.56      2.59 o
   4   9   4       98.83      103.81      4.92 o
   5   9   4       82.35       77.64      4.44 o
   6   9   4       32.65       28.85      4.06 o
   7   9   4       14.86       12.16      3.85 o
   8   9   4       38.31       38.43      4.86 o
   9   9   4       61.77       68.77      6.20 o
  10   9   4       30.58       36.49      5.58 o
 -11  10   4       21.95       14.41      5.13 o
 -10  10   4       16.56        8.78      7.92 o
  -9  10   4       39.72       33.98      5.41 o
  -8  10   4      154.86      157.57     12.39 o
  -7  10   4       12.67        5.96      5.53 o
  -6  10   4       15.28       13.72      5.69 o
  -5  10   4        2.84       -2.39      4.63 o
  -4  10   4       94.72       86.36      9.15 o
  -3  10   4        3.06        2.43      4.95 o
  -2  10   4      168.30      183.65      9.19 o
  -1  10   4       36.65       29.45      4.67 o
   0  10   4       10.05        9.96      3.48 o
   1  10   4       14.03       11.09      2.73 o
   2  10   4      264.80      257.82      8.34 o
   3  10   4        3.30        4.09      3.17 o
   4  10   4       25.38       28.71      3.95 o
   5  10   4       12.71        6.90      3.47 o
   6  10   4      120.41      117.90      6.71 o
   7  10   4       15.65       17.34      4.01 o
   8  10   4      114.51      134.98      8.63 o
   9  10   4        1.93       -1.13      4.91 o
 -10  11   4       10.07       -0.60      4.51 o
  -9  11   4        1.83       -1.86      5.74 o
  -8  11   4       10.13       -1.33      5.37 o
  -7  11   4       79.11       92.69     10.42 o
  -6  11   4        1.40        3.78      5.58 o
  -5  11   4       89.02       92.05     10.00 o
  -4  11   4        2.63       -2.45      5.11 o
  -3  11   4      109.46      108.38     10.85 o
  -2  11   4       18.72       14.56      4.44 o
  -1  11   4        5.77       -0.77      3.27 o
   0  11   4       29.56       24.88      4.68 o
   1  11   4       16.20       23.48      4.54 o
   2  11   4        5.65        2.74      5.34 o
   3  11   4       59.16       63.93      7.67 o
   4  11   4        6.59        5.10      6.22 o
   5  11   4       14.22        8.40      4.30 o
   6  11   4       11.25        4.55      4.40 o
   7  11   4       14.42       14.63     11.41 o
   8  11   4       47.89       56.51      7.16 o
  -9  12   4       17.65        2.39      6.65 o
  -8  12   4        8.97        6.91      6.59 o
  -7  12   4        8.19        0.90      6.59 o
  -6  12   4      178.81      225.00     15.95 o
  -5  12   4       15.22       21.54      7.29 o
  -4  12   4       42.39       59.67      9.41 o
  -3  12   4        4.64        2.34      5.74 o
  -2  12   4       65.90       53.92      8.67 o
  -1  12   4       19.85       17.26      4.74 o
   0  12   4        0.23       -1.51      3.66 o
   1  12   4        2.80        2.87      4.03 o
   2  12   4      118.88      122.55     10.45 o
   3  12   4        3.95        5.36      7.74 o
   4  12   4       56.61       87.90     11.27 o
   5  12   4        7.77       14.94      7.66 o
   6  12   4        5.37       -4.66      4.71 o
  -7  13   4       29.10       35.15      8.61 o
  -6  13   4        8.20        3.14      6.86 o
  -5  13   4        5.81       12.76      6.86 o
  -4  13   4       11.73        7.92      6.43 o
  -3  13   4       24.97       13.35      7.02 o
  -2  13   4       25.06        5.85      6.22 o
  -1  13   4       54.45       42.91      8.30 o
   0  13   4       42.82       44.35      7.76 o
   1  13   4        1.26       -1.36      6.59 o
   2  13   4        4.27        8.78      4.66 o
   3  13   4        3.52       -4.36      6.38 o
   4  13   4       28.77       15.79      8.14 o
  -3  14   4       28.69       36.91      8.72 o
  -2  14   4       69.81       62.27     10.69 o
  -1  14   4        1.29       -1.49      6.12 o
   0  14   4        2.35       -2.39      6.17 o
   1  14   4        4.04        3.63      5.11 o
  -6 -13   5        0.26       -4.79      6.97 o
  -5 -13   5        6.32       -4.89      6.33 o
  -4 -13   5       21.54       12.66      7.55 o
  -3 -13   5       14.16       13.24      8.30 o
  -2 -13   5        3.05        0.65      4.31 o
  -1 -13   5        2.84        5.57      4.56 o
   0 -13   5        2.77        0.19      4.34 o
   1 -13   5       21.61       18.48      5.74 o
   2 -13   5       19.46       13.37      5.01 o
   3 -13   5       20.04       21.96     10.05 o
  -8 -12   5       21.15       16.33      8.35 o
  -7 -12   5       25.89       29.19      9.31 o
  -6 -12   5      178.02      209.58     16.96 o
  -5 -12   5        2.05        5.53      6.86 o
  -4 -12   5       13.03       16.17      7.98 o
  -3 -12   5        8.46        8.39      4.47 o
  -2 -12   5       14.74       11.59      4.93 o
  -1 -12   5        8.84        5.82      4.40 o
   0 -12   5       72.97       74.44      7.32 o
   1 -12   5        7.31        6.89      4.43 o
   2 -12   5        2.09        5.83      4.63 o
   3 -12   5        8.46        3.20      4.57 o
   4 -12   5       12.86       11.78      5.05 o
   5 -12   5        1.31        1.28      6.22 o
 -10 -11   5       26.65       29.19      8.03 o
  -9 -11   5       22.35       16.86      7.55 o
  -8 -11   5        7.66        8.56      6.70 o
  -7 -11   5       13.81       14.20      7.44 o
  -6 -11   5       29.42       18.67      7.87 o
  -5 -11   5       93.35      108.00     11.65 o
  -4 -11   5       10.52        2.20      3.91 o
  -3 -11   5        4.35       -0.18      5.96 o
  -2 -11   5       49.05       34.83      7.95 o
  -1 -11   5       14.55       17.74      4.64 o
   0 -11   5        1.97       -1.87      3.40 o
   1 -11   5       82.57       76.75      7.09 o
   2 -11   5       15.11       11.88      4.76 o
   3 -11   5       23.44       12.66      4.68 o
   4 -11   5       35.21       30.09      5.79 o
   5 -11   5       23.18       24.65      5.38 o
   6 -11   5        2.02       11.01      6.65 o
   7 -11   5        5.55        1.60      6.17 o
 -11 -10   5       28.12       36.43      8.08 o
 -10 -10   5       99.29      106.36     11.17 o
  -9 -10   5       11.79        4.95      6.33 o
  -8 -10   5        3.21        1.49      5.85 o
  -7 -10   5       22.95       18.19      6.54 o
  -6 -10   5       80.91       81.95      9.94 o
  -5 -10   5       49.49       43.39      8.30 o
  -4 -10   5      166.14      168.80      9.24 o
  -3 -10   5       95.84      103.33      7.53 o
  -2 -10   5      648.18      656.13     19.23 o
  -1 -10   5       44.30       40.27      5.21 o
   0 -10   5       21.01       13.58      4.10 o
   1 -10   5       10.71        7.74      7.95 o
   2 -10   5        4.86       -1.45      6.70 o
   3 -10   5       67.15       68.96      8.30 o
   4 -10   5      295.68      307.76     12.90 o
   5 -10   5        2.07       -1.06      3.82 o
   6 -10   5       10.06        6.86      6.33 o
   7 -10   5        0.93        2.39      6.22 o
   8 -10   5       64.37       61.47      9.73 o
 -12  -9   5       16.10        8.51      5.69 o
 -11  -9   5       89.94       97.00      9.84 o
 -10  -9   5       18.72       14.04      6.49 o
  -9  -9   5       33.31       29.83      7.07 o
  -8  -9   5       31.29       27.65      6.81 o
  -7  -9   5       52.11       42.28      7.39 o
  -6  -9   5       21.47        9.20      5.64 o
  -5  -9   5       50.95       52.30      7.21 o
  -4  -9   5       85.73      101.11      7.14 o
  -3  -9   5       96.49       99.61      7.13 o
  -2  -9   5       20.47       19.39      4.19 o
  -1  -9   5       24.22       23.19      4.65 o
   0  -9   5       11.98        9.92      3.61 o
   1  -9   5       52.56       45.66      5.31 o
   2  -9   5      178.79      183.64      9.27 o
   3  -9   5      159.84      169.41     19.41 o
   4  -9   5        5.46        7.60      4.65 o
   5  -9   5       56.69       68.73      6.50 o
   6  -9   5       10.18        2.23      4.00 o
   7  -9   5        4.17        6.38      5.85 o
   8  -9   5      114.30      124.54     12.44 o
   9  -9   5       95.62      114.01      7.50 o
 -13  -8   5       77.02       80.40      6.38 o
 -12  -8   5        5.03        1.29      2.92 o
 -11  -8   5       34.68       35.79      6.65 o
 -10  -8   5       62.61       70.09      8.30 o
  -9  -8   5        4.36       -0.27      4.63 o
  -8  -8   5        5.97        0.16      5.05 o
  -7  -8   5       12.31       15.00      5.69 o
  -6  -8   5      344.39      310.99     16.43 o
  -5  -8   5      375.74      395.55     12.61 o
  -4  -8   5      120.80      119.26      6.99 o
  -3  -8   5      178.88      173.47      8.19 o
  -2  -8   5      199.84      202.32      8.73 o
  -1  -8   5      118.01      119.61     10.29 o
   0  -8   5       80.98       83.10     10.80 o
   1  -8   5       67.92       58.02      5.40 o
   2  -8   5       22.18       17.51      3.95 o
   3  -8   5      157.79      163.65      6.16 o
   4  -8   5      134.31      129.71     11.35 o
   5  -8   5       21.13       11.64      4.11 o
   6  -8   5       22.04       16.34      4.40 o
   7  -8   5       64.08       50.63      8.08 o
   8  -8   5        5.15        6.22      6.28 o
   9  -8   5        6.90        5.30      3.36 o
  10  -8   5        8.45       10.48      7.23 o
 -13  -7   5        2.72       -2.88      5.54 o
 -12  -7   5       38.20       41.16      5.72 o
 -11  -7   5       34.61       28.93      4.17 o
 -10  -7   5       14.12        8.46      5.00 o
  -9  -7   5       33.41       28.66      5.64 o
  -8  -7   5      149.34      141.77     10.74 o
  -7  -7   5       46.00       43.61      7.13 o
  -6  -7   5      445.67      445.94     15.00 o
  -5  -7   5       19.36       17.66      3.57 o
  -4  -7   5      639.15      626.57     16.65 o
  -3  -7   5       41.94       41.72      4.20 o
  -2  -7   5      387.55      374.89     11.84 o
  -1  -7   5       12.95        7.82      3.02 o
   0  -7   5       98.31      101.14      6.29 o
   1  -7   5        7.21        3.61      3.94 o
   2  -7   5      485.24      462.33     13.96 o
   3  -7   5      341.72      331.98     11.74 o
   4  -7   5        1.36        3.76      2.60 o
   5  -7   5      258.64      258.91      8.18 o
   6  -7   5       76.97       79.83      7.01 o
   7  -7   5       32.27       28.13      6.30 o
   8  -7   5       27.96       28.41      4.77 o
   9  -7   5       18.29       15.63      3.90 o
  10  -7   5       46.79       40.80      6.43 o
 -14  -6   5       22.75       19.16      5.34 o
 -13  -6   5       45.94       52.38      4.14 o
 -12  -6   5       39.63       47.75      3.93 o
 -11  -6   5      149.35      152.83      7.46 o
 -10  -6   5       49.88       48.15      4.73 o
  -9  -6   5      124.54      108.27      8.93 o
  -8  -6   5      207.48      196.07     11.27 o
  -7  -6   5      390.44      409.53     17.12 o
  -6  -6   5       72.98       74.98      8.24 o
  -5  -6   5       33.48       29.33      3.50 o
  -4  -6   5       57.85       61.76      4.49 o
  -3  -6   5      142.75      127.17      5.99 o
  -2  -6   5      108.94      113.14      6.28 o
  -1  -6   5       45.37       36.16      4.25 o
   0  -6   5      805.05      826.40     20.10 o
   1  -6   5      190.69      197.86      7.97 o
   2  -6   5     1020.98     1003.08     27.20 o
   3  -6   5      373.11      371.28     11.84 o
   4  -6   5      180.87      166.66      8.04 o
   5  -6   5       12.30        9.01      2.70 o
   6  -6   5       13.97       20.92      5.90 o
   7  -6   5       78.26       88.34      5.24 o
   8  -6   5        8.10        6.99      2.78 o
   9  -6   5       11.70        5.65      3.71 o
  10  -6   5       17.05       17.43      3.24 o
  11  -6   5      175.42      188.88     10.58 o
 -14  -5   5       22.38       21.54     11.89 o
 -13  -5   5       30.28       31.02      5.86 o
 -12  -5   5      150.54      152.64      8.10 o
 -11  -5   5       10.83       11.79      2.64 o
 -10  -5   5      146.73      141.03      5.72 o
  -9  -5   5       91.63       98.76      5.81 o
  -8  -5   5      191.48      184.32     10.10 o
  -7  -5   5       86.87       85.94      6.91 o
  -6  -5   5      110.08      110.49     10.74 o
  -5  -5   5      120.27      119.49      7.82 o
  -4  -5   5      168.70      153.87      6.02 o
  -3  -5   5      231.40      233.16      7.71 o
  -2  -5   5     1317.55     1342.66     29.50 o
  -1  -5   5      115.18      123.96      9.52 o
   0  -5   5     1092.82     1165.63     26.13 o
   1  -5   5        7.00        3.94      2.39 o
   2  -5   5      528.51      510.65     14.06 o
   3  -5   5      104.71      105.16      6.20 o
   4  -5   5       60.93       59.51      4.80 o
   5  -5   5       30.50       29.50      4.05 o
   6  -5   5      277.88      298.98      8.57 o
   7  -5   5        4.14        0.28      1.93 o
   8  -5   5       19.04       23.30      5.54 o
   9  -5   5        1.07       -0.41      2.10 o
  10  -5   5       39.65       39.83      3.42 o
  11  -5   5       79.87       99.76      6.90 o
 -15  -4   5      129.66      140.88     11.14 o
 -14  -4   5       19.47       26.67      7.92 o
 -13  -4   5      161.23      167.27      9.37 o
 -12  -4   5       77.55       69.21      4.05 o
 -11  -4   5      293.08      295.10     10.68 o
 -10  -4   5      107.88      110.58      4.85 o
  -9  -4   5      148.67      134.00      5.17 o
  -8  -4   5       46.89       48.85      5.50 o
  -7  -4   5       36.02       36.43      8.46 o
  -6  -4   5       37.37       30.78      3.64 o
  -5  -4   5      427.67      424.40     10.44 o
  -4  -4   5      255.75      287.09      8.96 o
  -3  -4   5      701.71      688.92     16.25 o
  -2  -4   5      115.56      116.74      4.92 o
  -1  -4   5        8.02        7.09      2.16 o
   0  -4   5      757.27      795.24     20.90 o
   1  -4   5       42.20       47.71      3.63 o
   2  -4   5      154.23      139.19      6.12 o
   3  -4   5       41.73       41.56      3.78 o
   4  -4   5      756.23      750.93     18.61 o
   5  -4   5      564.02      562.72     15.39 o
   6  -4   5       27.50       16.73      2.34 o
   7  -4   5      237.52      245.32      6.45 o
   8  -4   5       34.83       36.61      3.10 o
   9  -4   5        9.84        9.90      2.35 o
  10  -4   5       31.90       37.75      3.68 o
  11  -4   5       37.51       42.07      5.31 o
  12  -4   5        2.54       -1.24      4.85 o
 -15  -3   5       64.16       82.88      7.71 o
 -14  -3   5       46.76       40.38      5.96 o
 -13  -3   5       59.41       62.32      5.27 o
 -12  -3   5       87.33       94.31      7.39 o
 -11  -3   5       47.03       37.92      4.71 o
 -10  -3   5      162.14      158.01     17.26 o
  -9  -3   5      223.87      209.75      8.61 o
  -8  -3   5      407.47      396.67      8.07 o
  -7  -3   5        3.15        0.21      1.31 o
  -6  -3   5      227.95      259.60      9.92 o
  -5  -3   5      424.08      402.54      9.78 o
  -4  -3   5     1470.05     1537.37     25.69 o
  -3  -3   5       74.08       76.98      3.68 o
  -2  -3   5     1423.51     1445.39     30.14 o
  -1  -3   5       80.59       89.52      4.21 o
   0  -3   5      832.06      805.15     18.36 o
   1  -3   5       55.38       54.01      4.17 o
   2  -3   5      332.24      305.55      8.95 o
   3  -3   5      997.14      911.47     21.30 o
   4  -3   5      438.66      457.19      9.44 o
   5  -3   5       98.48      112.11      4.35 o
   6  -3   5      862.54      847.10     14.16 o
   7  -3   5       17.96       20.16      2.36 o
   8  -3   5      415.73      411.62     10.42 o
   9  -3   5       86.19       85.57      6.54 o
  10  -3   5       43.60       40.37      3.70 o
  11  -3   5       44.91       51.04      5.80 o
  12  -3   5       54.91       58.77      5.97 o
 -15  -2   5        1.25        1.35      3.71 o
 -14  -2   5      165.98      167.11      7.87 o
 -13  -2   5       65.35       61.15      5.14 o
 -12  -2   5       15.58       12.67      3.44 o
 -11  -2   5       36.90       38.69      3.85 o
 -10  -2   5       54.09       52.51      4.06 o
  -9  -2   5       78.11       76.39      5.22 o
  -8  -2   5       68.95       64.09      4.52 o
  -7  -2   5     1213.54     1298.10     22.60 o
  -6  -2   5      652.21      625.52      9.96 o
  -5  -2   5      369.48      369.99     10.02 o
  -4  -2   5      396.74      378.10      8.82 o
  -3  -2   5      151.56      157.48      3.89 o
  -2  -2   5      658.63      640.92     14.16 o
  -1  -2   5     1145.45     1122.60     18.80 o
   0  -2   5      116.67      134.37      5.05 o
   1  -2   5      472.92      452.68     11.37 o
   2  -2   5      258.56      262.16      6.51 o
   3  -2   5       27.55       26.29      1.79 o
   4  -2   5      760.11      713.74     11.77 o
   5  -2   5      147.49      147.04      4.24 o
   6  -2   5      639.00      625.39     13.69 o
   7  -2   5        6.42        4.29      2.48 o
   8  -2   5      393.77      399.50     10.32 o
   9  -2   5       46.95       48.99      3.62 o
  10  -2   5       21.72       19.73      4.05 o
  11  -2   5       16.43       14.21      4.18 o
  12  -2   5        3.56        2.20      4.04 o
 -15  -1   5        9.22        9.66      3.97 o
 -14  -1   5        5.18        8.70      3.69 o
 -13  -1   5      155.47      169.83      7.70 o
 -12  -1   5        8.10       11.47      3.48 o
 -11  -1   5       27.18       27.19      3.65 o
 -10  -1   5      507.24      470.76     11.49 o
  -9  -1   5      998.26      970.65     18.64 o
  -8  -1   5       66.73       64.27      8.46 o
  -7  -1   5       10.77       16.30      2.57 o
  -6  -1   5      595.88      643.15     14.29 o
  -5  -1   5     1666.57     1694.76     28.01 o
  -4  -1   5      851.38      898.54     31.75 o
  -3  -1   5        0.63        1.47      1.01 o
  -2  -1   5      733.23      693.90     12.05 o
  -1  -1   5     1194.94     1077.09     18.49 o
   0  -1   5      829.84      876.52     19.20 o
   1  -1   5        2.55        0.11      1.52 o
   2  -1   5      349.50      376.53      7.44 o
   3  -1   5        0.43       -0.92      0.92 o
   4  -1   5       47.78       42.32      4.12 o
   5  -1   5      640.90      606.74     11.80 o
   6  -1   5      374.78      366.81      8.55 o
   7  -1   5      873.67      860.49     14.74 o
   8  -1   5      202.44      186.78      6.08 o
   9  -1   5       23.95       22.84      3.84 o
  10  -1   5       62.80       67.69      5.41 o
  11  -1   5        7.61       14.01      4.16 o
  12  -1   5       21.36       17.91      5.99 o
 -15   0   5        1.27       -4.46      4.46 o
 -14   0   5       27.00       28.13      4.53 o
 -13   0   5        2.09       -1.20      3.08 o
 -12   0   5      894.41      917.43     24.23 o
 -11   0   5      114.55      117.63      6.05 o
 -10   0   5      827.21      840.13     17.40 o
  -9   0   5       14.77       17.02      2.87 o
  -8   0   5       19.22       17.42      2.50 o
  -7   0   5       51.89       55.37      3.84 o
  -6   0   5     2891.21     2765.85     38.79 o
  -5   0   5       27.17       24.97      1.41 o
  -4   0   5      365.23      341.44      5.56 o
  -3   0   5        0.23       -0.67      0.67 o
  -2   0   5       59.39       58.34      2.20 o
  -1   0   5       17.33       11.57      1.03 o
   0   0   5     7270.24     7116.22    139.32 o
   1   0   5       18.55        9.04      1.88 o
   2   0   5      704.48      780.68     17.71 o
   3   0   5       45.93       30.01      6.06 o
   4   0   5     1057.13      925.13     20.98 o
   5   0   5        8.39        6.31      2.44 o
   6   0   5       70.47       73.14      7.21 o
   7   0   5        6.24        3.58      2.94 o
   8   0   5      204.18      196.53      7.49 o
   9   0   5        0.70       -0.02      3.02 o
  10   0   5      439.73      465.43     12.88 o
  11   0   5        9.20       16.68      4.35 o
  12   0   5      227.30      244.57     10.29 o
 -15   1   5        9.46        6.51      5.51 o
 -14   1   5        4.82        6.12      4.91 o
 -13   1   5      158.46      168.95      7.89 o
 -12   1   5        8.74        8.00      3.46 o
 -11   1   5       25.93       25.23      4.22 o
 -10   1   5      510.94      474.56     11.82 o
  -9   1   5      997.30      958.75     18.97 o
  -8   1   5       68.62       67.36      3.85 o
  -7   1   5       11.17       13.46      1.58 o
  -6   1   5      592.79      663.67     10.40 o
  -5   1   5     1679.28     1745.71     28.22 o
  -4   1   5      847.27      949.30     15.70 o
  -3   1   5        0.65        1.75      0.88 o
  -2   1   5      733.64      702.48     15.19 o
  -1   1   5     1192.65     1067.89     22.65 o
   0   1   5      828.60      877.00     19.16 o
   1   1   5        2.04        0.10      2.31 o
   2   1   5      356.06      362.47     14.09 o
   3   1   5        0.85       -1.57      1.57 o
   4   1   5       48.33       42.00      3.96 o
   5   1   5      644.08      586.95     14.98 o
   6   1   5      375.86      367.48     10.89 o
   7   1   5      877.66      863.94     17.49 o
   8   1   5      200.39      192.68      7.91 o
   9   1   5       22.19       20.32      3.79 o
  10   1   5       63.41       64.25      5.46 o
  11   1   5        7.50       13.80      4.12 o
  12   1   5       21.43       13.85      4.86 o
 -15   2   5        1.08       -2.87      4.83 o
 -14   2   5      168.16      196.33     11.07 o
 -13   2   5       64.50       60.32      4.21 o
 -12   2   5       16.08       15.54      2.77 o
 -11   2   5       35.48       37.05      3.67 o
 -10   2   5       53.26       52.31      3.76 o
  -9   2   5       77.39       76.46      6.07 o
  -8   2   5       69.56       59.59      3.27 o
  -7   2   5     1212.29     1326.75     18.10 o
  -6   2   5      662.24      638.21     11.83 o
  -5   2   5      371.67      392.20      9.21 o
  -4   2   5      379.84      363.97      9.30 o
  -3   2   5      156.17      152.18      4.85 o
  -2   2   5      650.39      622.43     14.14 o
  -1   2   5     1144.53     1110.85     23.71 o
   0   2   5      130.32      141.27      5.10 o
   1   2   5      473.49      452.79     11.32 o
   2   2   5      261.00      270.76      7.90 o
   3   2   5       27.29       25.77      2.86 o
   4   2   5      762.05      731.92     17.17 o
   5   2   5      143.02      147.66      6.46 o
   6   2   5      642.05      608.28     15.74 o
   7   2   5        5.37        9.14      2.56 o
   8   2   5      397.05      408.16     11.18 o
   9   2   5       46.05       38.83      4.54 o
  10   2   5       23.51       24.66      4.22 o
  11   2   5       17.12        9.44      4.02 o
  12   2   5        3.00        3.40      4.96 o
 -15   3   5       64.41       64.84      8.10 o
 -14   3   5       46.62       46.15      4.16 o
 -13   3   5       59.62       58.93      4.70 o
 -12   3   5       86.76       81.45      4.85 o
 -11   3   5       49.65       47.65      3.70 o
 -10   3   5      161.88      158.17      6.44 o
  -9   3   5      221.87      204.09      6.71 o
  -8   3   5      399.07      388.04      9.35 o
  -7   3   5        2.95       -0.39      1.40 o
  -6   3   5      225.96      279.21     12.30 o
  -5   3   5      419.68      410.48     14.46 o
  -4   3   5     1463.78     1515.79     45.04 o
  -3   3   5       72.82       75.97      3.80 o
  -2   3   5     1422.49     1437.07     30.14 o
  -1   3   5       81.54       89.59      4.17 o
   0   3   5      834.51      808.63     20.07 o
   1   3   5       53.14       50.22      3.50 o
   2   3   5      326.88      288.59      8.70 o
   3   3   5      997.08      943.97     21.23 o
   4   3   5      438.04      446.31     12.18 o
   5   3   5      104.44      119.79      6.05 o
   6   3   5      864.20      833.43     16.81 o
   7   3   5       18.85       24.76      2.93 o
   8   3   5      416.68      399.51     11.28 o
   9   3   5       86.03       94.87      6.08 o
  10   3   5       41.05       30.91      4.45 o
  11   3   5       44.34       46.50      5.39 o
  12   3   5       53.93       57.40      7.10 o
 -15   4   5      129.23      144.05      7.03 o
 -14   4   5       18.22       19.40      3.68 o
 -13   4   5      161.10      167.14      7.22 o
 -12   4   5       76.29       68.51      4.77 o
 -11   4   5      294.17      294.79      9.19 o
 -10   4   5      106.04      103.72      5.29 o
  -9   4   5      144.28      125.86      5.92 o
  -8   4   5       48.60       54.01      4.09 o
  -7   4   5       35.41       29.56      2.82 o
  -6   4   5       37.96       32.93      4.07 o
  -5   4   5      426.58      414.71     10.20 o
  -4   4   5      259.30      292.42      8.18 o
  -3   4   5      693.96      690.82     16.02 o
  -2   4   5      115.50      101.54      4.89 o
  -1   4   5        7.16        1.97      1.97 o
   0   4   5      758.98      779.07     20.61 o
   1   4   5       39.65       48.30      3.51 o
   2   4   5      153.89      137.74      5.94 o
   3   4   5       39.46       37.74      3.59 o
   4   4   5      746.99      737.98     18.18 o
   5   4   5      563.36      574.44     12.48 o
   6   4   5       27.48       20.26      2.94 o
   7   4   5      238.95      226.57      8.08 o
   8   4   5       33.17       29.55      3.90 o
   9   4   5        9.61        8.63      3.44 o
  10   4   5       30.81       28.18      4.58 o
  11   4   5       37.14       39.04      5.14 o
  12   4   5        2.26        4.33      4.30 o
 -14   5   5       23.04       14.69      5.43 o
 -13   5   5       30.23       28.36      4.08 o
 -12   5   5      150.60      154.84      6.82 o
 -11   5   5       10.66        3.88      4.10 o
 -10   5   5      146.67      132.27      6.26 o
  -9   5   5       91.78       84.32      4.87 o
  -8   5   5      201.39      194.08      6.71 o
  -7   5   5       88.04       81.68      4.40 o
  -6   5   5      108.62       98.77      5.58 o
  -5   5   5      119.94      104.65      7.71 o
  -4   5   5      166.51      145.13      6.22 o
  -3   5   5      230.83      237.91      7.80 o
  -2   5   5     1321.91     1358.24     29.39 o
  -1   5   5      114.37      122.33      5.81 o
   0   5   5     1092.31     1137.70     25.72 o
   1   5   5        6.77        1.83      3.11 o
   2   5   5      539.00      517.90     13.66 o
   3   5   5      104.13      106.09      6.43 o
   4   5   5       61.37       58.56      7.71 o
   5   5   5       30.43       28.44      3.14 o
   6   5   5      275.67      283.99      7.43 o
   7   5   5        3.98        4.87      3.47 o
   8   5   5       18.48       23.33      3.79 o
   9   5   5        0.99       -0.05      3.03 o
  10   5   5       41.85       40.11      4.88 o
  11   5   5       80.68       84.82      7.53 o
 -14   6   5       22.47       21.72      5.16 o
 -13   6   5       46.47       46.00      4.69 o
 -12   6   5       40.10       37.92      4.22 o
 -11   6   5      149.44      145.29      6.79 o
 -10   6   5       49.92       40.47      5.14 o
  -9   6   5      126.00      122.36      6.82 o
  -8   6   5      205.51      198.22      6.95 o
  -7   6   5      396.29      414.05     10.26 o
  -6   6   5       73.11       71.00      4.76 o
  -5   6   5       33.81       29.28      4.09 o
  -4   6   5       57.96       64.03      4.28 o
  -3   6   5      143.86      131.97      6.14 o
  -2   6   5      107.70      100.34      5.72 o
  -1   6   5       45.40       34.62      4.04 o
   0   6   5      805.51      798.34     19.59 o
   1   6   5      190.65      187.28      7.59 o
   2   6   5     1020.27     1005.96     23.61 o
   3   6   5      372.29      348.23      9.05 o
   4   6   5      179.76      167.60      6.21 o
   5   6   5       11.09        9.29      2.75 o
   6   6   5       13.94       17.92      2.81 o
   7   6   5       78.77       79.55      5.34 o
   8   6   5        8.38        7.98      3.33 o
   9   6   5       12.00       13.52      3.84 o
  10   6   5       17.00       16.72      4.24 o
  11   6   5      175.89      205.97      9.54 o
 -13   7   5        2.55       -4.76      4.76 o
 -12   7   5       38.06       30.47      4.86 o
 -11   7   5       34.89       20.02      4.52 o
 -10   7   5       13.90       10.64      3.41 o
  -9   7   5       33.75       28.28      3.56 o
  -8   7   5      148.57      156.22      6.36 o
  -7   7   5       44.70       40.26      5.08 o
  -6   7   5      446.37      441.22     19.25 o
  -5   7   5       20.06       17.03      6.46 o
  -4   7   5      637.66      632.52     16.27 o
  -3   7   5       42.10       45.03      4.12 o
  -2   7   5      387.54      392.78     11.75 o
  -1   7   5       13.77        7.09      2.95 o
   0   7   5       97.95       94.11      4.50 o
   1   7   5        7.08        1.03      2.87 o
   2   7   5      485.59      447.33     10.71 o
   3   7   5      340.67      335.47      9.09 o
   4   7   5        1.35       -2.72      2.72 o
   5   7   5      258.42      252.33     13.98 o
   6   7   5       79.76       80.86      5.25 o
   7   7   5       31.71       29.56      4.13 o
   8   7   5       27.09       23.72      4.23 o
   9   7   5       18.02        8.71      4.06 o
  10   7   5       46.31       51.76      6.26 o
 -13   8   5       76.68       72.40      5.79 o
 -12   8   5        5.08       -0.06      3.28 o
 -11   8   5       33.83       30.83      6.48 o
 -10   8   5       62.14       62.39      4.90 o
  -9   8   5        4.43        0.72      3.42 o
  -8   8   5        5.74        4.68      4.09 o
  -7   8   5       11.98        6.01      4.73 o
  -6   8   5      345.70      328.38     16.17 o
  -5   8   5      376.72      390.91     17.71 o
  -4   8   5      119.40      103.62      6.52 o
  -3   8   5      178.63      191.65     15.08 o
  -2   8   5      197.27      190.09      5.85 o
  -1   8   5      118.57      119.38      4.84 o
   0   8   5       83.60       79.29      4.33 o
   1   8   5       67.54       63.32      4.12 o
   2   8   5       22.82       18.16      3.05 o
   3   8   5      157.96      149.87      8.83 o
   4   8   5      133.42      128.99      6.26 o
   5   8   5       20.04       18.88      3.05 o
   6   8   5       22.00       26.43      3.86 o
   7   8   5       64.66       67.32      5.38 o
   8   8   5        5.78        1.04      3.62 o
   9   8   5        6.58        7.29      3.97 o
  10   8   5        8.24        7.99      4.35 o
 -12   9   5       15.92       13.26      5.54 o
 -11   9   5       88.94       85.91      6.83 o
 -10   9   5       19.19        9.50      3.58 o
  -9   9   5       32.95       41.08      4.96 o
  -8   9   5       29.87       21.86      6.28 o
  -7   9   5       52.90       46.58      7.29 o
  -6   9   5       21.85       18.19      5.69 o
  -5   9   5       52.60       53.12      7.29 o
  -4   9   5       86.33      105.72     10.00 o
  -3   9   5       96.17      116.77     14.81 o
  -2   9   5       22.64       19.69      5.05 o
  -1   9   5       24.09       27.85      2.89 o
   0   9   5       12.18       12.07      2.61 o
   1   9   5       52.12       53.91      3.93 o
   2   9   5      178.04      190.17      8.89 o
   3   9   5      157.84      148.86      6.61 o
   4   9   5        5.58        2.24      2.53 o
   5   9   5       55.21       64.19      5.07 o
   6   9   5       10.30        8.36      3.50 o
   7   9   5        3.95        0.85      3.33 o
   8   9   5      113.68      117.67      7.27 o
   9   9   5       94.86      121.02      7.59 o
 -11  10   5       28.56       23.40      7.13 o
 -10  10   5      100.17      103.17     10.74 o
  -9  10   5       11.66        5.05      6.22 o
  -8  10   5        2.96       -1.97      5.32 o
  -7  10   5       22.31       25.31      6.81 o
  -6  10   5       80.49       90.99      9.41 o
  -5  10   5       49.82       48.39      7.82 o
  -4  10   5      164.62      175.70     12.55 o
  -3  10   5       94.75       89.88      6.73 o
  -2  10   5      647.00      637.92     18.42 o
  -1  10   5       43.62       40.24      8.91 o
   0  10   5       20.88       30.13      4.46 o
   1  10   5       10.53       13.13      3.51 o
   2  10   5        4.58        1.25      2.75 o
   3  10   5       66.87       70.02      5.04 o
   4  10   5      297.85      313.13      8.50 o
   5  10   5        2.16       -1.87      3.13 o
   6  10   5       10.10        8.73      3.69 o
   7  10   5        1.04       -1.25      3.47 o
   8  10   5       64.81       81.83     11.78 o
 -10  11   5       26.07       20.05      7.60 o
  -9  11   5       23.79       15.42      7.07 o
  -8  11   5        7.53        6.49      6.06 o
  -7  11   5       13.94       29.62      7.44 o
  -6  11   5       29.71       27.76      7.39 o
  -5  11   5       92.68       89.92     10.26 o
  -4  11   5       10.67        2.82      5.42 o
  -3  11   5        4.33        0.11      5.26 o
  -2  11   5       49.06       37.06     12.31 o
  -1  11   5       16.51       10.99      4.13 o
   0  11   5        2.01       -3.27      3.27 o
   1  11   5       82.05       74.33      6.65 o
   2  11   5       15.09       11.27      5.80 o
   3  11   5       24.99       15.22      3.71 o
   4  11   5       35.27       30.42      6.46 o
   5  11   5       24.08       21.59      5.24 o
   6  11   5        2.03       -2.14      3.97 o
   7  11   5        5.33        4.33      4.75 o
  -8  12   5       21.28       27.17      7.71 o
  -7  12   5       25.50       31.27      8.35 o
  -6  12   5      177.54      196.33     15.37 o
  -5  12   5        1.85       -5.48      5.48 o
  -4  12   5       13.55       16.96      7.18 o
  -3  12   5        8.00       13.88      6.65 o
  -2  12   5       15.31       15.79      6.75 o
  -1  12   5        8.95       13.01      4.36 o
   0  12   5       73.49       75.63      6.82 o
   1  12   5        7.44        3.38      4.25 o
   2  12   5        2.11        4.01      4.05 o
   3  12   5        8.28       -0.33      4.11 o
   4  12   5       12.95       24.52      8.46 o
   5  12   5        1.25       -2.82      7.02 o
  -6  13   5        0.23       -5.96      5.96 o
  -5  13   5        6.14       -1.49      6.06 o
  -4  13   5       21.13       16.70      7.02 o
  -3  13   5       14.33        4.36      6.28 o
  -2  13   5        2.79       -3.08      5.53 o
  -1  13   5        2.56       -4.36      5.16 o
   0  13   5        2.77        4.44      5.69 o
   1  13   5       21.46       32.99      5.69 o
   2  13   5       19.72       26.92      5.41 o
   3  13   5       19.61       19.41      7.87 o
  -6 -13   6       17.96        8.24      8.30 o
  -5 -13   6        2.92       -4.31      6.86 o
  -4 -13   6        1.44        0.90      6.43 o
  -3 -13   6       35.18       54.72     10.90 o
  -2 -13   6        9.96        9.98      4.83 o
  -1 -13   6        5.43        2.92      4.40 o
   0 -13   6       37.39       44.48      6.73 o
   1 -13   6       75.23       77.91     12.31 o
   2 -13   6        6.76        5.83      9.36 o
  -8 -12   6       13.58        4.04      7.44 o
  -7 -12   6        3.58        8.35      7.39 o
  -6 -12   6       14.55       16.96      8.35 o
  -5 -12   6        2.40        2.23      6.65 o
  -4 -12   6       29.68       20.90      8.40 o
  -3 -12   6       31.66       24.09      5.25 o
  -2 -12   6      111.06      110.26     17.63 o
  -1 -12   6       16.81       14.50      5.42 o
   0 -12   6       16.51       20.08      5.00 o
   1 -12   6        0.87        1.91      4.52 o
   2 -12   6       96.26      103.65      8.69 o
   3 -12   6        2.58        2.60      4.48 o
   4 -12   6        5.51        0.25      4.57 o
  -9 -11   6       39.71       47.91      9.47 o
  -8 -11   6        2.00       -5.42      5.42 o
  -7 -11   6      116.20      142.52     13.83 o
  -6 -11   6        5.42        6.22      6.65 o
  -5 -11   6        8.96        4.25      6.65 o
  -4 -11   6       55.51       43.02      8.72 o
  -3 -11   6       67.36       75.95      6.75 o
  -2 -11   6        8.11        1.75      4.02 o
  -1 -11   6        6.14        5.15      4.05 o
   0 -11   6       29.44       17.47      4.79 o
   1 -11   6       84.83       70.33      7.15 o
   2 -11   6       95.87       93.74      9.81 o
   3 -11   6       14.62       11.15      4.84 o
   4 -11   6        5.91        2.32      4.39 o
   5 -11   6        6.41       11.35      4.87 o
   6 -11   6        8.20       15.00      7.55 o
 -11 -10   6        2.09        4.20      6.01 o
 -10 -10   6       22.03       13.29      7.07 o
  -9 -10   6       78.78       92.74     10.74 o
  -8 -10   6       66.36       74.50      9.94 o
  -7 -10   6       25.49       27.17      7.18 o
  -6 -10   6        2.92       -1.49      5.11 o
  -5 -10   6       44.69       46.37      8.35 o
  -4 -10   6       73.52       77.36      6.61 o
  -3 -10   6       70.47       65.74     10.58 o
  -2 -10   6       44.71       35.49      5.13 o
  -1 -10   6       17.13       11.67      4.25 o
   0 -10   6       13.37       15.97      9.17 o
   1 -10   6       43.65       44.67      7.34 o
   2 -10   6      328.85      346.98     13.70 o
   3 -10   6       53.43       56.12      6.70 o
   4 -10   6       50.16       52.63      6.37 o
   5 -10   6       13.55       12.67      4.74 o
   6 -10   6      121.76      140.28     13.08 o
   7 -10   6        2.21        5.85      6.59 o
 -12  -9   6        6.03       10.32      5.80 o
 -11  -9   6       23.61       32.86      7.44 o
 -10  -9   6       49.54       38.02      7.82 o
  -9  -9   6        6.43        9.09      5.85 o
  -8  -9   6        7.53       17.44      6.12 o
  -7  -9   6        5.88        4.25      5.42 o
  -6  -9   6        0.92       -2.92      4.47 o
  -5  -9   6      139.17      123.96     11.65 o
  -4  -9   6       13.36       15.38      4.06 o
  -3  -9   6      462.89      458.01     14.78 o
  -2  -9   6       67.00       70.08      8.51 o
  -1  -9   6        2.91        0.26      3.11 o
   0  -9   6       19.49       16.23      5.03 o
   1  -9   6      141.63      154.54      8.75 o
   2  -9   6       83.13       88.35      7.07 o
   3  -9   6       11.22       10.05      4.28 o
   4  -9   6       86.12       92.49     12.66 o
   5  -9   6       80.54       84.90      7.27 o
   6  -9   6        8.08        9.20      6.43 o
   7  -9   6        4.91        3.24      6.01 o
   8  -9   6       51.09       58.07      9.68 o
 -13  -8   6        2.41       -1.38      5.05 o
 -12  -8   6       42.12       52.23      5.36 o
 -11  -8   6        8.74        2.92      5.53 o
 -10  -8   6       36.53       24.52      6.17 o
  -9  -8   6        1.06       -4.31      4.31 o
  -8  -8   6      194.63      196.55     13.29 o
  -7  -8   6        1.62       -4.20      4.20 o
  -6  -8   6      235.07      213.94     13.67 o
  -5  -8   6      229.39      243.23      9.71 o
  -4  -8   6      149.78      140.79     14.41 o
  -3  -8   6        3.20        5.82      3.23 o
  -2  -8   6       13.13        8.44      3.42 o
  -1  -8   6       66.84       64.22      5.43 o
   0  -8   6       34.72       35.66      4.47 o
   1  -8   6       31.30       33.17      5.24 o
   2  -8   6       41.55       52.06      5.47 o
   3  -8   6      228.36      252.72     10.75 o
   4  -8   6       28.84       36.14      5.11 o
   5  -8   6        1.88       -0.53      5.61 o
   6  -8   6       29.92       32.07      5.23 o
   7  -8   6        7.27        4.73      6.33 o
   8  -8   6        8.99        7.60      6.22 o
   9  -8   6       24.99       22.02      7.76 o
 -13  -7   6       10.08       15.09      3.68 o
 -12  -7   6       19.09       13.10      6.01 o
 -11  -7   6       17.61       17.35      3.91 o
 -10  -7   6       92.45       85.24      8.72 o
  -9  -7   6        0.61       -3.78      3.78 o
  -8  -7   6       10.23        7.66      4.63 o
  -7  -7   6      289.96      286.42     15.26 o
  -6  -7   6      840.20      789.22     29.09 o
  -5  -7   6      216.55      213.32     10.53 o
  -4  -7   6        3.56        1.46      6.46 o
  -3  -7   6        2.83        2.89      2.66 o
  -2  -7   6       99.98       87.79      5.84 o
  -1  -7   6       11.03       12.04      3.34 o
   0  -7   6      452.65      439.30     13.74 o
   1  -7   6      178.17      182.49      8.44 o
   2  -7   6       63.30       70.26      5.66 o
   3  -7   6       71.20       71.08      5.96 o
   4  -7   6      240.93      254.48     24.73 o
   5  -7   6      131.26      128.03      5.99 o
   6  -7   6        6.64        1.34      2.80 o
   7  -7   6       14.74       11.56      8.59 o
   8  -7   6      234.71      248.94     11.73 o
   9  -7   6       33.33       25.00      5.92 o
  10  -7   6        5.78        7.81      4.57 o
 -14  -6   6       70.97       61.67      7.02 o
 -13  -6   6        5.44        8.71      3.04 o
 -12  -6   6       10.96        7.54      3.12 o
 -11  -6   6      218.26      225.75      8.97 o
 -10  -6   6       42.17       40.89      5.74 o
  -9  -6   6      148.40      130.13      9.47 o
  -8  -6   6       20.25       18.35      4.68 o
  -7  -6   6       21.25       17.50      4.79 o
  -6  -6   6       68.04       66.83      6.20 o
  -5  -6   6      486.55      520.96     13.73 o
  -4  -6   6      108.48      106.11      5.75 o
  -3  -6   6        7.71        6.54      2.68 o
  -2  -6   6      100.40      101.81      8.51 o
  -1  -6   6      381.80      390.97     12.04 o
   0  -6   6      226.34      232.63      9.01 o
   1  -6   6       38.99       37.46      4.55 o
   2  -6   6       44.10       41.13      4.66 o
   3  -6   6        3.83       -2.77      2.77 o
   4  -6   6       85.45       88.10      6.43 o
   5  -6   6      104.48      102.39      7.19 o
   6  -6   6        8.89       10.25      3.07 o
   7  -6   6      112.31      103.66      6.63 o
   8  -6   6        2.03        4.22      2.61 o
   9  -6   6       35.27       36.62      4.24 o
  10  -6   6        8.80       12.67      4.57 o
 -14  -5   6        9.20        2.02     13.80 o
 -13  -5   6        3.75       -2.18      4.06 o
 -12  -5   6       55.71       47.61      5.15 o
 -11  -5   6        1.38       -1.49      2.22 o
 -10  -5   6      160.07      159.99     15.18 o
  -9  -5   6        6.02        6.65      3.51 o
  -8  -5   6      120.91      119.97      8.14 o
  -7  -5   6        9.79        4.57      3.19 o
  -6  -5   6      307.65      307.87      8.98 o
  -5  -5   6        2.25        8.93      2.38 o
  -4  -5   6        7.74        3.94      2.27 o
  -3  -5   6        4.43        7.04      2.38 o
  -2  -5   6     1668.07     1641.72     36.67 o
  -1  -5   6       31.76       42.69      4.47 o
   0  -5   6      165.99      150.17      8.08 o
   1  -5   6       48.73       51.47      4.28 o
   2  -5   6      183.23      181.73      7.72 o
   3  -5   6      152.44      159.46      7.60 o
   4  -5   6      226.04      231.50     10.80 o
   5  -5   6        7.04        6.52      3.41 o
   6  -5   6        3.12        2.95      1.99 o
   7  -5   6        3.03       -1.04      2.08 o
   8  -5   6       60.84       59.35      7.04 o
   9  -5   6        6.60        4.22      3.23 o
  10  -5   6       44.91       38.38      5.40 o
  11  -5   6       33.15       43.58      7.28 o
 -15  -4   6       91.20      100.60     13.37 o
 -14  -4   6       43.26       43.20      6.08 o
 -13  -4   6        9.77       16.77      4.71 o
 -12  -4   6       38.49       38.14      5.22 o
 -11  -4   6        4.95        0.46      3.43 o
 -10  -4   6       36.08       36.47      3.06 o
  -9  -4   6      124.23      121.70      5.75 o
  -8  -4   6      273.63      248.40     10.80 o
  -7  -4   6       85.82       80.62      6.22 o
  -6  -4   6       16.43       13.11      2.90 o
  -5  -4   6      466.67      455.23     20.53 o
  -4  -4   6       14.19        9.84      2.53 o
  -3  -4   6       56.84       57.97      3.98 o
  -2  -4   6     1732.19     1691.06     35.61 o
  -1  -4   6       89.19       86.38      4.83 o
   0  -4   6      642.54      601.70     15.23 o
   1  -4   6       85.26       81.42      5.03 o
   2  -4   6      207.24      182.73      7.26 o
   3  -4   6      442.00      399.32     11.93 o
   4  -4   6      119.90      110.38     11.46 o
   5  -4   6      132.47      126.85      4.87 o
   6  -4   6       25.13       18.80      2.44 o
   7  -4   6       93.64       82.51      3.76 o
   8  -4   6        1.29       -1.93      1.93 o
   9  -4   6       42.12       47.33      5.06 o
  10  -4   6       18.18       21.01      4.62 o
  11  -4   6        1.63       -0.06      4.34 o
 -15  -3   6       56.47       58.94      6.97 o
 -14  -3   6       91.31       84.56      7.50 o
 -13  -3   6      205.23      218.19     10.42 o
 -12  -3   6       16.60       17.16      6.62 o
 -11  -3   6       15.18       14.57      3.78 o
 -10  -3   6       64.13       57.00      5.01 o
  -9  -3   6      200.13      194.19     10.06 o
  -8  -3   6       25.95       24.63      2.04 o
  -7  -3   6       19.20       16.13      1.71 o
  -6  -3   6      337.61      321.65      8.93 o
  -5  -3   6       14.00       19.37      2.92 o
  -4  -3   6      522.45      574.63     18.32 o
  -3  -3   6       34.08       32.88      2.63 o
  -2  -3   6      571.96      501.02     17.60 o
  -1  -3   6      245.73      235.99     10.24 o
   0  -3   6        9.85        7.86      2.27 o
   1  -3   6      659.86      641.47     26.43 o
   2  -3   6      396.54      402.44     11.18 o
   3  -3   6      172.50      167.11      4.69 o
   4  -3   6     1029.02      989.95     15.91 o
   5  -3   6       61.47       63.63      3.99 o
   6  -3   6      113.78       99.41      4.13 o
   7  -3   6      105.21      108.16      4.56 o
   8  -3   6      109.05      118.43      5.70 o
   9  -3   6       16.34        8.03      3.78 o
  10  -3   6       11.97        9.64      4.02 o
  11  -3   6       16.82       23.04      4.92 o
 -15  -2   6       15.28       18.14      5.44 o
 -14  -2   6       29.50       39.98      5.77 o
 -13  -2   6        3.11        2.55      7.05 o
 -12  -2   6        0.17       -3.05      4.15 o
 -11  -2   6       78.92       77.80      6.46 o
 -10  -2   6       16.00        9.47      4.23 o
  -9  -2   6      700.38      690.86     17.86 o
  -8  -2   6      336.73      315.76      9.93 o
  -7  -2   6      674.41      683.37     12.51 o
  -6  -2   6      172.88      185.81      4.55 o
  -5  -2   6        7.82        9.65      1.22 o
  -4  -2   6      501.01      516.38     11.78 o
  -3  -2   6       50.17       44.87      3.12 o
  -2  -2   6      321.00      324.29     10.50 o
  -1  -2   6      218.82      216.23      6.17 o
   0  -2   6     2440.66     2362.55     39.65 o
   1  -2   6      299.36      284.28      6.93 o
   2  -2   6     1540.24     1490.51     26.25 o
   3  -2   6      131.94      132.63      3.64 o
   4  -2   6      652.60      640.56     12.46 o
   5  -2   6      146.25      136.25      5.49 o
   6  -2   6      918.68      916.95     17.34 o
   7  -2   6      149.02      146.41      5.20 o
   8  -2   6       21.42       22.33      4.07 o
   9  -2   6       38.25       47.04      4.84 o
  10  -2   6       33.20       34.69      6.03 o
  11  -2   6       14.07       18.77      4.59 o
  12  -2   6        4.15       -3.37      4.20 o
 -15  -1   6        5.00       -0.50      4.37 o
 -14  -1   6        6.85       10.55      4.52 o
 -13  -1   6      176.86      183.70      9.78 o
 -12  -1   6      664.18      634.99     32.36 o
 -11  -1   6      386.26      385.30     13.01 o
 -10  -1   6       77.50       76.29      5.79 o
  -9  -1   6      602.87      590.46     15.98 o
  -8  -1   6      159.18      151.49      6.59 o
  -7  -1   6      300.57      317.74      6.38 o
  -6  -1   6       60.73       56.45      2.48 o
  -5  -1   6      228.22      228.13      5.05 o
  -4  -1   6       93.98       94.39      3.91 o
  -3  -1   6        0.53        0.68      0.90 o
  -2  -1   6      199.32      183.73     24.25 o
  -1  -1   6       18.82       22.80      2.44 o
   0  -1   6     2839.61     2754.46     55.31 o
   1  -1   6       48.03       56.44      3.99 o
   2  -1   6       84.18       73.18      4.01 o
   3  -1   6      132.51      121.59     18.11 o
   4  -1   6      158.17      150.79      6.73 o
   5  -1   6      111.18       95.91      5.92 o
   6  -1   6      744.91      718.81     18.48 o
   7  -1   6      196.51      210.70      9.33 o
   8  -1   6       27.91       29.19      4.78 o
   9  -1   6       19.08       16.43      3.95 o
  10  -1   6       12.66        8.51      3.89 o
  11  -1   6      158.28      172.35      8.61 o
  12  -1   6       30.84       33.27      7.05 o
 -15   0   6        0.37       -2.82      3.41 o
 -14   0   6       24.91       23.78      4.39 o
 -13   0   6       10.73       13.09      4.00 o
 -12   0   6      263.56      279.83      9.65 o
 -11   0   6       34.79       35.47      4.01 o
 -10   0   6      511.90      499.60     14.96 o
  -9   0   6        0.03       -2.28      2.28 o
  -8   0   6       27.02       27.08      3.33 o
  -7   0   6       55.71       60.46      2.58 o
  -6   0   6      565.81      625.26     11.25 o
  -5   0   6        0.33       -1.47      1.47 o
  -4   0   6      871.81      818.91     14.27 o
  -3   0   6      131.98      148.12      3.80 o
  -2   0   6     7331.62     7204.65    113.45 o
  -1   0   6       49.39       62.95      3.96 o
   0   0   6      970.18      810.21     18.29 o
   1   0   6      151.24      115.70      5.02 o
   2   0   6      524.85      427.96     11.30 o
   3   0   6       23.59       23.53      4.89 o
   4   0   6      222.81      205.99     10.45 o
   5   0   6       30.10       23.47      5.82 o
   6   0   6       11.84        6.29      3.72 o
   7   0   6       18.74       19.92      3.82 o
   8   0   6        0.76       -3.30      3.30 o
   9   0   6        5.74        5.49      3.38 o
  10   0   6       73.83       87.26      6.25 o
  11   0   6        1.84        2.73      4.17 o
  12   0   6       59.63       73.44     12.76 o
 -15   1   6        5.11        9.37      5.38 o
 -14   1   6        7.20        1.26      4.69 o
 -13   1   6      171.72      159.62      9.03 o
 -12   1   6      667.13      634.98     31.00 o
 -11   1   6      386.25      383.07     10.67 o
 -10   1   6       78.72       68.84      7.44 o
  -9   1   6      602.00      598.80     20.87 o
  -8   1   6      158.08      157.07      4.10 o
  -7   1   6      301.48      320.46      6.03 o
  -6   1   6       63.51       61.80      3.09 o
  -5   1   6      224.91      224.84      5.19 o
  -4   1   6       93.76       92.94      3.80 o
  -3   1   6        0.15       -0.42      0.93 o
  -2   1   6      199.39      179.90     17.52 o
  -1   1   6       18.85       25.73      2.48 o
   0   1   6     2835.48     2706.24     55.26 o
   1   1   6       57.28       66.73      4.17 o
   2   1   6       83.19       66.73      4.36 o
   3   1   6      131.78      127.64      5.71 o
   4   1   6      154.29      154.99      6.60 o
   5   1   6      104.43      102.77      6.62 o
   6   1   6      743.01      718.64     18.26 o
   7   1   6      201.49      223.28      9.02 o
   8   1   6       28.00       26.49      3.93 o
   9   1   6       19.60       13.37      6.27 o
  10   1   6       13.09        7.01      3.81 o
  11   1   6      158.98      155.41      8.32 o
  12   1   6       30.69       25.86      5.44 o
 -15   2   6       15.79        3.71      8.77 o
 -14   2   6       28.00       22.36      6.02 o
 -13   2   6        2.87        4.12      4.74 o
 -12   2   6        0.39       -3.99      3.99 o
 -11   2   6       80.90       71.12      4.12 o
 -10   2   6       16.82       14.34      4.18 o
  -9   2   6      698.16      704.37     14.10 o
  -8   2   6      333.87      315.65      6.64 o
  -7   2   6      675.55      713.38     13.16 o
  -6   2   6      173.48      187.77      5.73 o
  -5   2   6        9.55       11.74      1.86 o
  -4   2   6      510.36      502.59     17.02 o
  -3   2   6       48.54       48.20      3.59 o
  -2   2   6      309.40      306.34     13.24 o
  -1   2   6      221.65      226.81      7.10 o
   0   2   6     2434.08     2393.49     48.58 o
   1   2   6      299.88      273.31      8.39 o
   2   2   6     1550.51     1500.14     32.07 o
   3   2   6      131.15      142.96      6.09 o
   4   2   6      651.22      635.40     16.19 o
   5   2   6      146.11      142.69      6.75 o
   6   2   6      910.84      889.50     21.87 o
   7   2   6      148.71      153.15      8.59 o
   8   2   6       21.63       19.84      3.72 o
   9   2   6       36.50       29.84      4.46 o
  10   2   6       31.45       31.07      4.70 o
  11   2   6       13.97       26.63      4.96 o
  12   2   6        4.19        1.54      4.34 o
 -15   3   6       57.20       51.95      8.30 o
 -14   3   6       90.69       85.96      7.92 o
 -13   3   6      204.94      204.44      7.34 o
 -12   3   6       16.53       14.49      2.97 o
 -11   3   6       16.36       16.73      2.79 o
 -10   3   6       58.74       47.33      3.65 o
  -9   3   6      201.03      192.22      7.57 o
  -8   3   6       26.79       30.60      4.73 o
  -7   3   6       16.48       17.94      2.10 o
  -6   3   6      343.90      344.91     12.66 o
  -5   3   6       15.43       25.60      5.16 o
  -4   3   6      519.79      562.98     13.28 o
  -3   3   6       34.95       30.06      2.62 o
  -2   3   6      579.20      518.03     12.56 o
  -1   3   6      246.09      231.27      7.33 o
   0   3   6        7.82        6.15      2.24 o
   1   3   6      661.14      645.53     15.70 o
   2   3   6      400.16      371.84     10.83 o
   3   3   6      170.75      157.62      6.75 o
   4   3   6     1040.69     1011.00     23.28 o
   5   3   6       57.16       52.76      4.51 o
   6   3   6      114.53      108.28     10.45 o
   7   3   6      106.34      105.62      6.98 o
   8   3   6      108.39      101.32      6.11 o
   9   3   6       16.98       14.88      4.04 o
  10   3   6       11.67        7.18      3.84 o
  11   3   6       15.85       16.11      4.63 o
 -15   4   6       91.44       87.78      8.95 o
 -14   4   6       44.23       36.20      6.43 o
 -13   4   6        9.71        4.00      3.81 o
 -12   4   6       38.77       37.04      3.84 o
 -11   4   6        3.61        4.77      2.74 o
 -10   4   6       35.94       34.15      6.35 o
  -9   4   6      122.58      115.30      6.29 o
  -8   4   6      271.38      263.68      8.88 o
  -7   4   6       86.75       84.73      4.96 o
  -6   4   6       15.76       17.02      3.72 o
  -5   4   6      465.26      455.68     16.80 o
  -4   4   6       14.23       10.90      2.34 o
  -3   4   6       56.69       55.59      3.86 o
  -2   4   6     1738.35     1674.32     35.53 o
  -1   4   6       94.36       82.28      5.80 o
   0   4   6      641.20      606.66     15.04 o
   1   4   6       85.43       83.46     10.66 o
   2   4   6      208.99      179.05      7.14 o
   3   4   6      449.16      397.00     11.67 o
   4   4   6      120.94      109.80      6.28 o
   5   4   6      132.96      117.61      9.57 o
   6   4   6       27.25       23.33      3.21 o
   7   4   6       93.76       88.06      5.42 o
   8   4   6        1.37       -0.67      2.95 o
   9   4   6       42.30       46.20      4.93 o
  10   4   6       18.69       15.14      4.25 o
  11   4   6        1.81        0.87      5.27 o
 -14   5   6        9.30       11.02      5.54 o
 -13   5   6        3.88        1.40      3.09 o
 -12   5   6       55.65       48.97      5.30 o
 -11   5   6        1.34        6.49      2.87 o
 -10   5   6      164.77      154.59      6.72 o
  -9   5   6        5.96        1.29      2.98 o
  -8   5   6      120.15      109.82      6.25 o
  -7   5   6        9.74        9.68      3.78 o
  -6   5   6      308.40      310.51     13.56 o
  -5   5   6        2.28        4.91      2.82 o
  -4   5   6        6.88        3.76      2.40 o
  -3   5   6        4.11        3.84      2.61 o
  -2   5   6     1670.24     1646.38     43.74 o
  -1   5   6       31.34       36.69      8.16 o
   0   5   6      161.44      140.29      6.48 o
   1   5   6       48.62       56.08      4.36 o
   2   5   6      178.58      166.53      7.35 o
   3   5   6      151.31      149.32      7.18 o
   4   5   6      217.73      221.34      9.63 o
   5   5   6        7.28        7.99      2.67 o
   6   5   6        3.20        1.47      2.94 o
   7   5   6        3.16        2.65      2.94 o
   8   5   6       60.19       59.71      5.47 o
   9   5   6        6.68       11.42      3.84 o
  10   5   6       45.31       47.17      5.44 o
  11   5   6       33.18       32.84      5.33 o
 -14   6   6       71.84       76.07      5.53 o
 -13   6   6        5.41        1.77      3.03 o
 -12   6   6       11.22       19.47      4.58 o
 -11   6   6      217.28      230.48      8.17 o
 -10   6   6       42.57       38.76      3.90 o
  -9   6   6      149.85      138.85     12.82 o
  -8   6   6       19.65       21.55      3.85 o
  -7   6   6       20.07       19.36      5.16 o
  -6   6   6       68.57       76.20      7.13 o
  -5   6   6      488.99      504.61     13.45 o
  -4   6   6      110.05      101.69      9.17 o
  -3   6   6        7.41        1.21      2.66 o
  -2   6   6      100.30      104.75      7.29 o
  -1   6   6      376.61      388.20     11.69 o
   0   6   6      225.66      244.53      8.87 o
   1   6   6       39.54       41.22      4.23 o
   2   6   6       44.37       38.31      5.34 o
   3   6   6        2.70        0.67      2.95 o
   4   6   6       86.47       80.33      5.25 o
   5   6   6      104.01      107.77      5.63 o
   6   6   6        9.17        6.04      2.97 o
   7   6   6      112.32      107.88      6.18 o
   8   6   6        2.02       -1.82      3.06 o
   9   6   6       36.42       42.89      5.06 o
  10   6   6        9.04       10.24      4.38 o
 -13   7   6       10.83        6.07      3.45 o
 -12   7   6       18.78       10.49      3.59 o
 -11   7   6       17.99       12.53      3.41 o
 -10   7   6       92.16       93.17      7.95 o
  -9   7   6        0.38        5.32      3.32 o
  -8   7   6       10.15       14.46      5.11 o
  -7   7   6      288.62      299.87     14.94 o
  -6   7   6      840.28      811.23     28.98 o
  -5   7   6      216.90      211.22     12.50 o
  -4   7   6        3.30        0.67      3.19 o
  -3   7   6        3.24        5.08      5.21 o
  -2   7   6       98.84       85.52      5.69 o
  -1   7   6       10.63        9.07      3.00 o
   0   7   6      453.07      470.25     13.65 o
   1   7   6      178.26      188.02      8.41 o
   2   7   6       66.46       65.35      4.24 o
   3   7   6       71.04       65.07      6.10 o
   4   7   6      238.70      239.48      8.08 o
   5   7   6      130.98      129.47     11.81 o
   6   7   6        6.50        1.05      3.07 o
   7   7   6       14.44       13.24      5.25 o
   8   7   6      234.28      260.75      9.97 o
   9   7   6       33.34       29.67      4.88 o
  10   7   6        6.11        6.59      4.28 o
 -13   8   6        2.45       -3.76      3.76 o
 -12   8   6       41.85       39.03      6.25 o
 -11   8   6        9.45       13.51      4.32 o
 -10   8   6       37.06       33.55      4.83 o
  -9   8   6        0.99       -1.12      4.25 o
  -8   8   6      194.89      205.21     12.50 o
  -7   8   6        1.45        2.55      4.36 o
  -6   8   6      235.84      223.19     13.24 o
  -5   8   6      228.36      237.23     13.77 o
  -4   8   6      150.30      139.93      7.25 o
  -3   8   6        3.14        0.66      2.94 o
  -2   8   6       12.42       11.06      3.60 o
  -1   8   6       64.94       57.81      4.36 o
   0   8   6       32.81       23.81      2.95 o
   1   8   6       31.63       34.10      3.44 o
   2   8   6       43.27       45.81      4.12 o
   3   8   6      228.61      244.12      8.22 o
   4   8   6       29.80       31.34      3.98 o
   5   8   6        2.33        1.49      2.64 o
   6   8   6       30.65       34.50      4.47 o
   7   8   6        7.83        6.13      3.77 o
   8   8   6        8.93       11.41      4.65 o
   9   8   6       24.56       27.27      5.00 o
 -12   9   6        6.20        5.53      4.44 o
 -11   9   6       23.13       14.26      6.65 o
 -10   9   6       49.17       42.86      7.71 o
  -9   9   6        7.29        2.50      4.79 o
  -8   9   6        7.22        0.21      4.84 o
  -7   9   6        6.77        1.44      4.57 o
  -6   9   6        1.34       -4.04      4.04 o
  -5   9   6      139.12      145.23     11.22 o
  -4   9   6       13.68        9.68      5.42 o
  -3   9   6      461.85      463.60     14.34 o
  -2   9   6       67.18       63.06      5.70 o
  -1   9   6        2.82       -2.05      2.05 o
   0   9   6       21.14       15.86      4.66 o
   1   9   6      142.07      144.01      9.29 o
   2   9   6       83.69       85.18      6.62 o
   3   9   6       11.51       10.74      3.61 o
   4   9   6       86.39       91.49      6.48 o
   5   9   6       81.31       85.87      5.78 o
   6   9   6        7.91        4.76      3.63 o
   7   9   6        5.45        0.90      3.52 o
   8   9   6       50.55       53.69      6.86 o
 -11  10   6        2.09        0.90      5.90 o
 -10  10   6       21.54       13.83      6.70 o
  -9  10   6       78.63       92.26     10.05 o
  -8  10   6       66.68       63.55      8.99 o
  -7  10   6       25.64       31.80      7.34 o
  -6  10   6        2.93       -4.84      4.84 o
  -5  10   6       44.30       62.64      8.35 o
  -4  10   6       74.65       76.47      8.99 o
  -3  10   6       70.18       63.87      8.51 o
  -2  10   6       44.34       32.18      7.90 o
  -1  10   6       17.85       11.63      4.02 o
   0  10   6       14.58        3.74      4.71 o
   1  10   6       43.53       40.48      4.18 o
   2  10   6      327.21      339.13     10.21 o
   3  10   6       53.72       54.82      4.14 o
   4  10   6       49.79       50.90      5.88 o
   5  10   6       13.47       15.32      3.96 o
   6  10   6      120.57      156.73      8.57 o
   7  10   6        2.32        3.69      3.82 o
 -10  11   6        3.91        3.40      6.22 o
  -9  11   6       38.67       32.92      8.35 o
  -8  11   6        2.02        6.49      6.38 o
  -7  11   6      116.00      122.04     12.12 o
  -6  11   6        5.42        3.46      6.38 o
  -5  11   6        8.45        5.00      5.53 o
  -4  11   6       55.54       64.35      9.04 o
  -3  11   6       66.81       73.39      9.47 o
  -2  11   6        8.04       11.97      6.01 o
  -1  11   6        6.07       -0.16      3.66 o
   0  11   6       29.43       23.59      4.81 o
   1  11   6       83.65       93.07      7.29 o
   2  11   6       95.88       97.73     12.50 o
   3  11   6       15.37        7.97      4.53 o
   4  11   6        5.82        3.55      4.07 o
   5  11   6        5.97        2.20      4.47 o
   6  11   6        8.30        9.20      5.05 o
  -8  12   6       13.80        8.83      7.50 o
  -7  12   6        3.96        4.04      6.65 o
  -6  12   6       14.48       18.35      7.98 o
  -5  12   6        2.40       -1.06      6.43 o
  -4  12   6       29.83       20.21      7.39 o
  -3  12   6       32.15       20.95      7.34 o
  -2  12   6      111.59      112.68     11.65 o
  -1  12   6       17.01       15.79      6.65 o
   0  12   6       16.39        7.30      5.08 o
   1  12   6        0.85        1.25      6.20 o
   2  12   6       96.64      106.32      8.12 o
   3  12   6        2.83       -5.96      6.12 o
   4  12   6        5.52       -6.70      6.70 o
  -6  13   6       18.12       17.76      7.55 o
  -5  13   6        3.03        2.13      5.90 o
  -4  13   6        1.43        2.66      6.38 o
  -3  13   6       35.35       38.39      8.61 o
  -2  13   6       10.18        8.40      6.54 o
  -1  13   6        5.38       -5.42      5.42 o
   0  13   6       37.18       40.89      8.56 o
   1  13   6       75.46      100.90      8.14 o
   2  13   6        6.70       -2.36      5.80 o
  -4 -13   7       27.82       44.72     10.42 o
  -3 -13   7        9.36        8.77      7.66 o
  -2 -13   7        0.73        1.91      6.86 o
  -1 -13   7       17.36       19.48      5.85 o
   0 -13   7        8.37        3.16      4.85 o
  -7 -12   7        2.15       -0.64      6.91 o
  -6 -12   7       56.79       77.91     11.86 o
  -5 -12   7        8.03        6.38      7.76 o
  -4 -12   7        0.66       -5.85      5.85 o
  -3 -12   7       18.34       19.94      8.14 o
  -2 -12   7       92.65       93.79      8.10 o
  -1 -12   7       18.07       10.25      5.88 o
   0 -12   7       34.08       39.34      6.21 o
   1 -12   7        2.64       -0.47      4.56 o
   2 -12   7       28.92       23.51      8.24 o
   3 -12   7       14.52       10.94     10.02 o
  -9 -11   7       19.00       16.06      7.66 o
  -8 -11   7        0.93       -2.07      6.06 o
  -7 -11   7       12.75       22.18      8.08 o
  -6 -11   7       18.68       33.13      8.67 o
  -5 -11   7       39.92       39.67      9.15 o
  -4 -11   7        4.03        4.25      6.17 o
  -3 -11   7      109.96      108.55      8.07 o
  -2 -11   7       35.14       31.48      5.61 o
  -1 -11   7       31.31       32.89      5.63 o
   0 -11   7        0.08       -1.54      3.95 o
   1 -11   7        5.94        0.89      4.22 o
   2 -11   7        1.62       -1.75      4.71 o
   3 -11   7        3.64        2.29      4.42 o
   4 -11   7        2.16       -2.04      4.28 o
   5 -11   7        3.77        2.66      6.22 o
 -10 -10   7       18.35       29.67      7.76 o
  -9 -10   7        5.87        8.19      6.33 o
  -8 -10   7       33.20       46.90      8.61 o
  -7 -10   7        4.55       -1.75      5.21 o
  -6 -10   7       23.24       20.69      7.18 o
  -5 -10   7       29.83       18.72      6.86 o
  -4 -10   7       10.28        6.48      4.42 o
  -3 -10   7       18.80       16.86      4.60 o
  -2 -10   7       48.90       55.29      6.01 o
  -1 -10   7       81.39       81.91      7.01 o
   0 -10   7       79.78       85.13      7.35 o
   1 -10   7        0.25        1.09      8.67 o
   2 -10   7      114.83      136.67      9.32 o
   3 -10   7        8.13        7.88      4.76 o
   4 -10   7       27.75       32.40      5.79 o
   5 -10   7       11.50        8.55      4.62 o
   6 -10   7        3.17       10.64      7.13 o
 -12  -9   7        6.75       13.61      5.96 o
 -11  -9   7       35.38       41.64      7.92 o
 -10  -9   7        4.73        0.69      5.64 o
  -9  -9   7       27.82       22.18      6.65 o
  -8  -9   7       29.99       32.17      7.39 o
  -7  -9   7        1.24       -2.66      4.68 o
  -6  -9   7        6.92        6.06      5.37 o
  -5  -9   7      197.21      185.86     13.77 o
  -4  -9   7      172.50      195.75      9.42 o
  -3  -9   7      168.47      185.86      9.17 o
  -2  -9   7       39.37       32.00      4.91 o
  -1  -9   7        0.21       -2.97      2.97 o
   0  -9   7       90.06      101.54     10.48 o
   1  -9   7      242.47      271.64     11.52 o
   2  -9   7      111.79      131.72      8.62 o
   3  -9   7      134.83      144.43      9.10 o
   4  -9   7      106.03      108.05      8.12 o
   5  -9   7       11.96       18.20      5.37 o
   6  -9   7       21.64        9.68      7.29 o
   7  -9   7       14.22       23.19      7.50 o
 -13  -8   7       28.63       27.01      7.29 o
 -12  -8   7       29.97       32.98      9.94 o
 -11  -8   7       57.65       51.58      7.87 o
 -10  -8   7        7.14       -0.05      4.63 o
  -9  -8   7       30.43       21.48      6.33 o
  -8  -8   7       38.32       24.62      6.59 o
  -7  -8   7       38.25       36.21      7.18 o
  -6  -8   7       95.63       93.70      9.52 o
  -5  -8   7       62.15       56.10      7.98 o
  -4  -8   7       11.58       13.45      3.74 o
  -3  -8   7       33.53       27.07      4.49 o
  -2  -8   7       73.42       74.60      9.89 o
  -1  -8   7       14.17        9.44      3.48 o
   0  -8   7        3.72        2.11      3.32 o
   1  -8   7      516.04      539.81     16.45 o
   2  -8   7      174.67      175.69      9.29 o
   3  -8   7      126.94      130.35      8.32 o
   4  -8   7      267.31      280.16     11.79 o
   5  -8   7       13.21       20.04      9.17 o
   6  -8   7       95.11      109.62      8.01 o
   7  -8   7       76.98       75.73     10.21 o
   8  -8   7       12.66        6.65      6.75 o
 -13  -7   7       14.64       12.08      3.96 o
 -12  -7   7       98.78      101.78      7.03 o
 -11  -7   7       64.50       63.27      5.43 o
 -10  -7   7       56.85       68.92      7.60 o
  -9  -7   7      106.40       89.39      9.20 o
  -8  -7   7      245.89      262.27     14.36 o
  -7  -7   7      569.55      601.50     23.88 o
  -6  -7   7      228.81      247.33     13.77 o
  -5  -7   7        1.57        2.21      3.06 o
  -4  -7   7        5.09        3.52      2.97 o
  -3  -7   7        1.17       -2.58      2.58 o
  -2  -7   7        7.25        2.73      2.93 o
  -1  -7   7      258.99      265.68     10.01 o
   0  -7   7        9.65        5.54      3.41 o
   1  -7   7       17.03       11.77      5.29 o
   2  -7   7      507.52      518.73     15.99 o
   3  -7   7      254.47      259.65     15.26 o
   4  -7   7       63.70       62.28      6.13 o
   5  -7   7       14.81        9.06      3.29 o
   6  -7   7      170.72      205.83      8.14 o
   7  -7   7       17.70       19.45      5.47 o
   8  -7   7        2.71        1.10      6.14 o
   9  -7   7        4.50       -2.89      4.12 o
 -14  -6   7        7.53        6.12      5.74 o
 -13  -6   7       13.66       12.77      3.42 o
 -12  -6   7       24.66       25.22      8.19 o
 -11  -6   7        4.01        2.51      2.88 o
 -10  -6   7       15.96       15.85      4.63 o
  -9  -6   7      119.29      131.19      9.41 o
  -8  -6   7       11.79       12.28      4.31 o
  -7  -6   7      464.68      427.87     18.19 o
  -6  -6   7       87.63       86.25      8.24 o
  -5  -6   7      616.53      589.16     18.45 o
  -4  -6   7      229.19      238.22     13.27 o
  -3  -6   7      361.59      376.65     11.37 o
  -2  -6   7       76.29       82.63     11.89 o
  -1  -6   7       38.94       44.99      4.32 o
   0  -6   7      119.34      124.41      6.83 o
   1  -6   7       44.66       40.11      4.50 o
   2  -6   7       88.94      100.30      6.74 o
   3  -6   7        7.54        9.96      3.83 o
   4  -6   7        5.48       -0.74      3.36 o
   5  -6   7       41.70       30.61      4.74 o
   6  -6   7       14.25       14.06      3.54 o
   7  -6   7       22.24       19.85      6.98 o
   8  -6   7        2.22       -3.14      3.70 o
   9  -6   7       60.81       59.54      6.01 o
  10  -6   7       16.70       14.82      9.41 o
 -14  -5   7       44.30       45.63      8.35 o
 -13  -5   7        0.24        1.38      4.79 o
 -12  -5   7       22.61       20.54      6.06 o
 -11  -5   7       19.04       16.74      3.27 o
 -10  -5   7      276.68      262.60      9.21 o
  -9  -5   7        9.29        3.14      3.30 o
  -8  -5   7       73.52       70.78      6.49 o
  -7  -5   7       63.25       65.20      6.54 o
  -6  -5   7      211.21      202.45     10.90 o
  -5  -5   7      581.25      626.44     46.24 o
  -4  -5   7      767.60      755.18     46.37 o
  -3  -5   7       10.59        9.21      2.70 o
  -2  -5   7       15.22       13.12      3.10 o
  -1  -5   7      182.71      176.21      7.48 o
   0  -5   7      429.16      438.40     13.02 o
   1  -5   7       69.66       56.69      4.84 o
   2  -5   7      657.27      617.37     16.85 o
   3  -5   7      155.26      144.78      7.48 o
   4  -5   7      643.70      625.92     17.66 o
   5  -5   7       20.19       17.96      2.63 o
   6  -5   7       60.47       49.56      4.59 o
   7  -5   7        1.02       -3.35      3.35 o
   8  -5   7       12.80       16.75      4.15 o
   9  -5   7       18.27       16.42      5.63 o
  10  -5   7       87.01       99.76      9.45 o
 -15  -4   7       10.92        7.75     10.64 o
 -14  -4   7       28.27       32.12      5.74 o
 -13  -4   7      147.81      153.02      9.04 o
 -12  -4   7       97.25       92.05      9.36 o
 -11  -4   7       53.32       48.18      3.98 o
 -10  -4   7       70.31       73.87      4.83 o
  -9  -4   7      242.89      228.71     25.61 o
  -8  -4   7       30.83       37.54      4.68 o
  -7  -4   7        9.86        6.81      3.08 o
  -6  -4   7       41.75       39.62      4.57 o
  -5  -4   7       11.59       12.70      1.90 o
  -4  -4   7      205.08      201.80     12.52 o
  -3  -4   7       87.01       77.40      6.89 o
  -2  -4   7      141.61      156.31      6.47 o
  -1  -4   7       84.21       67.90      6.86 o
   0  -4   7      285.96      266.01      9.01 o
   1  -4   7      481.88      452.57     12.87 o
   2  -4   7       29.66       31.18      3.95 o
   3  -4   7      107.48      110.32      6.49 o
   4  -4   7      125.84      127.88      4.37 o
   5  -4   7      220.38      216.72      5.82 o
   6  -4   7       19.51       14.15      2.42 o
   7  -4   7        1.44        8.13      7.13 o
   8  -4   7       40.33       32.84      5.70 o
   9  -4   7        5.38        1.65      4.33 o
  10  -4   7       14.92       15.69      4.70 o
 -15  -3   7      109.78      108.79      8.65 o
 -14  -3   7       14.78        6.64     10.45 o
 -13  -3   7       12.08        7.62      8.61 o
 -12  -3   7       45.98       43.19      5.21 o
 -11  -3   7        6.04        1.16      2.97 o
 -10  -3   7       27.50       21.04      3.22 o
  -9  -3   7      151.60      141.57      5.84 o
  -8  -3   7      558.89      518.92     22.84 o
  -7  -3   7       41.47       46.56      3.28 o
  -6  -3   7      238.33      221.89      5.27 o
  -5  -3   7      263.28      249.85      7.13 o
  -4  -3   7      205.28      190.67      6.46 o
  -3  -3   7       22.46       21.86      2.26 o
  -2  -3   7      167.22      164.11      5.12 o
  -1  -3   7      670.72      633.48     12.65 o
   0  -3   7      720.53      706.37     14.00 o
   1  -3   7      336.61      317.66      8.11 o
   2  -3   7       32.19       25.75      2.90 o
   3  -3   7      208.50      194.13      6.10 o
   4  -3   7      242.11      223.82      5.65 o
   5  -3   7       66.69       51.50      3.45 o
   6  -3   7      175.20      173.50      6.00 o
   7  -3   7       81.32       84.90      5.55 o
   8  -3   7       28.65       25.11      5.40 o
   9  -3   7        0.68       -0.66      6.75 o
  10  -3   7       16.95       15.78      4.59 o
  11  -3   7        3.59        2.42      4.77 o
 -15  -2   7       11.94        9.97      5.03 o
 -14  -2   7       65.58       61.29      8.38 o
 -13  -2   7       54.01       50.68      6.04 o
 -12  -2   7       22.35       19.55      4.92 o
 -11  -2   7       21.32       14.01      3.88 o
 -10  -2   7      182.19      164.32      9.73 o
  -9  -2   7      195.21      186.50     10.64 o
  -8  -2   7      600.27      621.69     14.56 o
  -7  -2   7       87.42       94.33      3.41 o
  -6  -2   7      737.13      732.95     13.41 o
  -5  -2   7      259.81      229.58      8.11 o
  -4  -2   7      242.82      225.07      8.99 o
  -3  -2   7       22.60       30.70      3.46 o
  -2  -2   7     1163.57     1073.45     26.40 o
  -1  -2   7      145.50      145.66      6.05 o
   0  -2   7       68.72       71.30      4.68 o
   1  -2   7        2.75        4.73      2.44 o
   2  -2   7      141.74      113.45      5.96 o
   3  -2   7      343.73      328.03     10.45 o
   4  -2   7      421.63      409.76     12.26 o
   5  -2   7      593.35      586.57     16.20 o
   6  -2   7       40.82       39.08      4.71 o
   7  -2   7       73.00       71.56      5.92 o
   8  -2   7      300.44      327.16     19.52 o
   9  -2   7       14.10       19.64      6.01 o
  10  -2   7        5.34        5.67      4.08 o
  11  -2   7       10.88       12.02      4.89 o
 -15  -1   7       70.91       64.60      7.24 o
 -14  -1   7      107.08       89.49     10.72 o
 -13  -1   7       55.38       60.77      6.45 o
 -12  -1   7       24.72       33.97      5.77 o
 -11  -1   7      122.75      141.71      7.87 o
 -10  -1   7        3.60       -1.43      4.68 o
  -9  -1   7       51.22       49.72      6.01 o
  -8  -1   7      140.46      152.62      3.99 o
  -7  -1   7      165.50      166.01      4.33 o
  -6  -1   7      456.11      445.37      9.46 o
  -5  -1   7      219.88      186.13      4.43 o
  -4  -1   7      148.40      129.02      3.78 o
  -3  -1   7       53.37       52.38      3.06 o
  -2  -1   7     1700.53     1728.26     28.53 o
  -1  -1   7      677.85      622.75     14.96 o
   0  -1   7     1616.19     1486.68     31.76 o
   1  -1   7       59.71       61.55      4.06 o
   2  -1   7      361.37      333.42     10.15 o
   3  -1   7      429.71      417.16     11.92 o
   4  -1   7       75.28       63.83      5.82 o
   5  -1   7        0.41       -0.05      3.54 o
   6  -1   7       84.08       93.15      6.59 o
   7  -1   7      221.13      226.89      9.59 o
   8  -1   7       35.25       35.61      5.55 o
   9  -1   7       19.61       20.52      4.33 o
  10  -1   7       16.95       19.71      6.40 o
  11  -1   7       71.24       79.46      6.80 o
 -15   0   7        0.56       -0.82      4.44 o
 -14   0   7       14.15       20.74      5.32 o
 -13   0   7        0.01       -1.02      3.76 o
 -12   0   7      369.23      344.29     13.03 o
 -11   0   7        2.59        2.95      3.15 o
 -10   0   7        1.40       -2.51      5.98 o
  -9   0   7        4.74        4.15      2.73 o
  -8   0   7        1.86        1.20      1.12 o
  -7   0   7       14.35       12.59      1.50 o
  -6   0   7      411.62      365.69      6.62 o
  -5   0   7       14.58       13.25      1.10 o
  -4   0   7        5.07        2.73      1.19 o
  -3   0   7        8.60       11.18      1.44 o
  -2   0   7     4167.60     4201.14     67.04 o
  -1   0   7        3.32        2.66      2.12 o
   0   0   7      710.79      723.22     17.11 o
   1   0   7       59.81       63.39      4.18 o
   2   0   7      387.97      367.43     10.64 o
   3   0   7        6.43        3.70      2.59 o
   4   0   7       25.65       23.41      4.89 o
   5   0   7       44.47       39.88      4.21 o
   6   0   7      163.11      155.33      7.78 o
   7   0   7        0.03       -2.95      2.95 o
   8   0   7        4.33        2.67      4.17 o
   9   0   7        2.39       -0.85      3.54 o
  10   0   7       85.44       98.69     14.37 o
  11   0   7       20.55       19.93      5.19 o
 -15   1   7       70.74       76.58     11.17 o
 -14   1   7      107.60      103.01     11.91 o
 -13   1   7       55.75       47.41      6.22 o
 -12   1   7       24.47       28.06      5.16 o
 -11   1   7      122.24      131.84      7.80 o
 -10   1   7        3.23        1.05      2.91 o
  -9   1   7       51.54       47.35      4.03 o
  -8   1   7      138.01      148.79     11.27 o
  -7   1   7      162.95      164.04      4.46 o
  -6   1   7      457.03      451.70      8.93 o
  -5   1   7      219.05      197.19      7.27 o
  -4   1   7      149.65      132.66      3.81 o
  -3   1   7       56.01       62.22      3.68 o
  -2   1   7     1698.29     1715.58     35.89 o
  -1   1   7      673.28      625.34     15.26 o
   0   1   7     1616.37     1479.74     31.74 o
   1   1   7       59.66       62.56      4.51 o
   2   1   7      360.55      341.88     10.19 o
   3   1   7      424.03      412.79     11.84 o
   4   1   7       76.94       66.90      6.62 o
   5   1   7        0.33       -0.57      2.72 o
   6   1   7       84.53       91.17      6.43 o
   7   1   7      219.65      227.96      9.59 o
   8   1   7       35.64       33.67     11.78 o
   9   1   7       20.48       14.72      4.05 o
  10   1   7       17.39       18.75      4.60 o
  11   1   7       71.02       73.11      6.65 o
 -15   2   7       11.29        3.24      7.39 o
 -14   2   7       64.81       65.57     10.85 o
 -13   2   7       54.39       38.02      8.72 o
 -12   2   7       21.79        6.54      6.28 o
 -11   2   7       21.00       17.42      2.95 o
 -10   2   7      182.36      178.29      9.49 o
  -9   2   7      196.45      197.19      8.40 o
  -8   2   7      600.28      621.01     20.10 o
  -7   2   7       87.65       99.28      4.44 o
  -6   2   7      735.19      745.21     22.07 o
  -5   2   7      261.15      228.67      6.41 o
  -4   2   7      242.23      225.43      6.69 o
  -3   2   7       25.11       30.65      7.21 o
  -2   2   7     1182.14     1064.34     23.43 o
  -1   2   7      145.39      150.55      6.05 o
   0   2   7       72.01       71.52      4.79 o
   1   2   7        3.14        2.50      2.24 o
   2   2   7      142.99      122.05      6.02 o
   3   2   7      344.17      324.68     10.28 o
   4   2   7      417.50      397.72     11.98 o
   5   2   7      595.50      592.30     15.98 o
   6   2   7       42.31       44.96      4.76 o
   7   2   7       72.31       71.05      8.14 o
   8   2   7      297.76      291.26     11.03 o
   9   2   7       14.44        6.73      3.85 o
  10   2   7        5.49        2.55      3.79 o
  11   2   7       10.71        9.38      4.48 o
 -15   3   7      110.25      103.80     12.92 o
 -14   3   7       14.39        3.03      7.23 o
 -13   3   7       11.86        4.28      3.19 o
 -12   3   7       46.93       46.93      8.88 o
 -11   3   7        5.06        2.07      2.48 o
 -10   3   7       29.14       27.74      3.47 o
  -9   3   7      152.75      152.76      6.75 o
  -8   3   7      558.64      545.82     18.45 o
  -7   3   7       44.94       50.15      4.79 o
  -6   3   7      239.13      226.38     10.05 o
  -5   3   7      263.48      235.16      9.78 o
  -4   3   7      200.83      197.59      6.53 o
  -3   3   7       23.72       23.71      2.67 o
  -2   3   7      169.09      157.55      6.24 o
  -1   3   7      669.92      634.71     15.55 o
   0   3   7      718.75      708.45     17.11 o
   1   3   7      336.63      322.67      9.89 o
   2   3   7       35.06       30.71      3.53 o
   3   3   7      210.06      197.52      7.97 o
   4   3   7      233.88      214.50      8.57 o
   5   3   7       65.95       59.60      4.95 o
   6   3   7      175.94      165.48      8.01 o
   7   3   7       81.55       83.86      8.77 o
   8   3   7       29.04       27.00      4.28 o
   9   3   7        0.58       -2.21      3.44 o
  10   3   7       17.10       13.21      4.57 o
  11   3   7        3.98        3.40      4.14 o
 -15   4   7       10.54        2.07      8.19 o
 -14   4   7       29.26       21.56      4.09 o
 -13   4   7      148.05      146.12      7.57 o
 -12   4   7       96.57       81.74      5.75 o
 -11   4   7       52.95       53.73      4.58 o
 -10   4   7       71.90       71.72      5.36 o
  -9   4   7      243.11      228.34      8.52 o
  -8   4   7       30.57       38.18      4.95 o
  -7   4   7       10.90        8.93      3.51 o
  -6   4   7       42.41       33.08      4.52 o
  -5   4   7       14.34       16.64      3.72 o
  -4   4   7      204.60      206.94      7.10 o
  -3   4   7       89.17       78.82      4.79 o
  -2   4   7      136.57      151.06     10.64 o
  -1   4   7       83.55       66.00      4.44 o
   0   4   7      284.50      277.59     10.24 o
   1   4   7      477.92      457.36     12.80 o
   2   4   7       28.33       33.27      3.85 o
   3   4   7      106.99      109.40      6.37 o
   4   4   7      129.62      140.90      7.23 o
   5   4   7      220.64      206.17      8.89 o
   6   4   7       19.09       10.35      4.17 o
   7   4   7        1.20       -4.70      5.37 o
   8   4   7       40.98       39.05      4.78 o
   9   4   7        4.45        2.65      3.63 o
  10   4   7       14.89        7.42      4.34 o
 -14   5   7       44.95       40.14      8.03 o
 -13   5   7        0.17       -2.46      3.24 o
 -12   5   7       22.37       27.82      8.19 o
 -11   5   7       18.84       18.62      4.28 o
 -10   5   7      275.13      270.02      9.86 o
  -9   5   7        8.93        3.05      2.99 o
  -8   5   7       71.86       69.34      7.07 o
  -7   5   7       63.58       64.93      6.22 o
  -6   5   7      211.13      199.42     10.74 o
  -5   5   7      582.43      599.15     15.02 o
  -4   5   7      762.74      753.24     18.06 o
  -3   5   7       10.44       11.86      2.93 o
  -2   5   7       15.80       16.41      3.20 o
  -1   5   7      182.71      185.28     12.95 o
   0   5   7      435.05      464.11     17.52 o
   1   5   7       69.62       57.18      7.95 o
   2   5   7      649.83      629.92     16.64 o
   3   5   7      155.93      146.45      7.42 o
   4   5   7      648.60      642.86     17.33 o
   5   5   7       20.47       15.63      3.96 o
   6   5   7       63.19       60.43      4.55 o
   7   5   7        1.08        0.09      4.53 o
   8   5   7       13.05       12.17      3.68 o
   9   5   7       18.10       21.35      4.42 o
  10   5   7       86.51       88.69      6.87 o
 -14   6   7        7.57        2.74      4.52 o
 -13   6   7       13.97        9.67      3.93 o
 -12   6   7       24.95       27.47      8.35 o
 -11   6   7        3.93        8.90      6.38 o
 -10   6   7       16.28       11.88      3.77 o
  -9   6   7      119.10      119.76      9.15 o
  -8   6   7       11.36        9.89      4.57 o
  -7   6   7      465.18      469.78     18.72 o
  -6   6   7       87.45       83.28      8.46 o
  -5   6   7      615.67      573.74     22.07 o
  -4   6   7      227.04      234.27      8.55 o
  -3   6   7      361.19      357.64     11.15 o
  -2   6   7       75.91       83.13     11.22 o
  -1   6   7       41.66       40.89      4.32 o
   0   6   7      119.61      114.21      7.21 o
   1   6   7       44.02       36.98      4.34 o
   2   6   7       89.40       87.23      7.71 o
   3   6   7        7.62        9.85      3.57 o
   4   6   7        5.32        3.50      3.57 o
   5   6   7       41.01       45.64      4.18 o
   6   6   7       14.16       11.62      4.06 o
   7   6   7       22.20       20.90      4.05 o
   8   6   7        2.34       -0.59      3.36 o
   9   6   7       60.82       71.38      6.22 o
  10   6   7       16.99       21.15      4.83 o
 -13   7   7       14.45       14.23      4.28 o
 -12   7   7       98.72      108.14      7.18 o
 -11   7   7       64.08       69.19      6.25 o
 -10   7   7       57.28       52.65      7.07 o
  -9   7   7      105.31       98.43      8.93 o
  -8   7   7      245.59      252.49     13.72 o
  -7   7   7      570.43      580.60     23.19 o
  -6   7   7      228.64      235.58     13.67 o
  -5   7   7        1.74        1.86      4.63 o
  -4   7   7        6.12        4.60      3.14 o
  -3   7   7        1.48       -5.03      7.42 o
  -2   7   7        6.87       -1.03      4.57 o
  -1   7   7      258.47      260.70     12.90 o
   0   7   7        9.06        6.91      3.28 o
   1   7   7       16.26        8.68      3.65 o
   2   7   7      509.52      532.08     15.67 o
   3   7   7      254.88      245.95      8.19 o
   4   7   7       62.22       52.45      4.48 o
   5   7   7       14.90       17.47      3.57 o
   6   7   7      170.68      195.15     17.42 o
   7   7   7       18.12       20.90      4.38 o
   8   7   7        2.61        3.73      3.69 o
   9   7   7        4.63        4.22      4.00 o
 -12   8   7       29.95       25.74      5.12 o
 -11   8   7       58.20       55.94      7.60 o
 -10   8   7        7.43        5.69      5.05 o
  -9   8   7       29.60       26.54      6.22 o
  -8   8   7       38.40       39.72      6.65 o
  -7   8   7       37.77       36.96      6.54 o
  -6   8   7       93.94      101.14      9.68 o
  -5   8   7       62.06       74.29      8.30 o
  -4   8   7       11.63       12.44      5.21 o
  -3   8   7       33.82       33.26      5.05 o
  -2   8   7       74.48       76.21      8.03 o
  -1   8   7       14.55       13.25      3.94 o
   0   8   7        3.65       -4.65      5.08 o
   1   8   7      516.12      518.82     12.52 o
   2   8   7      174.41      181.97      7.18 o
   3   8   7      127.23      132.67      6.53 o
   4   8   7      267.60      281.22      9.23 o
   5   8   7       14.67       15.96      3.71 o
   6   8   7       94.60       92.08      6.35 o
   7   8   7       76.43       77.39      8.00 o
   8   8   7       12.24        9.40      4.17 o
 -12   9   7        7.05       -1.01      5.37 o
 -11   9   7       35.98       23.56      7.07 o
 -10   9   7        4.76        2.92      5.64 o
  -9   9   7       28.13       28.93      6.65 o
  -8   9   7       30.30       23.24      6.33 o
  -7   9   7        0.80       -4.36      4.36 o
  -6   9   7        6.79        2.92      4.95 o
  -5   9   7      197.46      183.68     12.66 o
  -4   9   7      171.84      200.69     13.14 o
  -3   9   7      167.20      148.47     11.86 o
  -2   9   7       38.90       29.97      4.86 o
  -1   9   7        0.37       -2.89      2.89 o
   0   9   7       87.60       94.17      7.96 o
   1   9   7      242.77      242.56      8.35 o
   2   9   7      112.44      113.30      6.31 o
   3   9   7      134.57      145.23      7.16 o
   4   9   7      105.55      106.83      6.26 o
   5   9   7       12.09       14.18      3.91 o
   6   9   7       22.19       28.99      4.56 o
   7   9   7       14.58       15.21      4.38 o
 -10  10   7       17.85       15.16      6.97 o
  -9  10   7        5.93        3.40      5.90 o
  -8  10   7       32.73       32.55      7.50 o
  -7  10   7        5.01       -1.22      5.11 o
  -6  10   7       24.03       34.99      7.29 o
  -5  10   7       29.69       26.64      7.18 o
  -4  10   7       10.42        8.72      5.53 o
  -3  10   7       19.77       16.91      6.54 o
  -2  10   7       51.32       59.41      6.26 o
  -1  10   7       81.53       81.62      6.70 o
   0  10   7       79.12       95.64      9.09 o
   1  10   7        0.33        3.80      3.09 o
   2  10   7      115.52      123.13      6.69 o
   3  10   7        8.22        5.60      3.44 o
   4  10   7       26.82       30.59      3.80 o
   5  10   7       11.11        7.58      3.86 o
   6  10   7        3.56       -3.25      3.58 o
  -9  11   7       18.72       10.16      6.81 o
  -8  11   7        0.96       -0.27      5.85 o
  -7  11   7       13.07        8.14      6.43 o
  -6  11   7       18.66        4.63      6.33 o
  -5  11   7       39.42       33.93      7.98 o
  -4  11   7        4.03        4.52      6.01 o
  -3  11   7      110.54       99.34     10.74 o
  -2  11   7       35.23       21.59      7.29 o
  -1  11   7       32.37       35.18      5.58 o
   0  11   7        0.09        5.19      5.48 o
   1  11   7        5.83       -3.97      4.09 o
   2  11   7        1.67       -3.78      3.78 o
   3  11   7        3.22       -3.73      3.73 o
   4  11   7        2.08       -4.07      4.07 o
   5  11   7        3.60        3.34      4.71 o
  -7  12   7        2.10        2.18      6.75 o
  -6  12   7       57.08       61.53     10.21 o
  -5  12   7        8.07       12.98      7.18 o
  -4  12   7        0.67        1.06      5.74 o
  -3  12   7       18.38       20.15      7.29 o
  -2  12   7       91.37       96.25     11.11 o
  -1  12   7       17.53       17.18      7.13 o
   0  12   7       33.95       44.52      9.15 o
   1  12   7        2.70        0.75      4.97 o
   2  12   7       28.17       21.94      5.44 o
   3  12   7       14.27        2.50      7.39 o
  -4  13   7       28.02       26.59      8.08 o
  -3  13   7        9.17       17.18      7.18 o
  -2  13   7        0.73        0.64      5.69 o
  -1  13   7       17.04       14.36      7.44 o
   0  13   7        8.38       17.81      6.97 o
  -6 -12   8       62.74       74.77     12.02 o
  -5 -12   8        2.09        6.01      6.70 o
  -4 -12   8       54.68       91.57     12.55 o
  -3 -12   8       24.85       25.69      8.40 o
  -2 -12   8        1.95        2.87      6.75 o
  -1 -12   8        9.79        4.64      7.87 o
   0 -12   8        6.02       -3.41      8.61 o
   1 -12   8        4.33       -2.29      4.45 o
   2 -12   8        0.99       -2.37      5.90 o
  -8 -11   8       20.45       42.86      9.25 o
  -7 -11   8       10.29       15.32      7.87 o
  -6 -11   8       29.57       45.15      9.57 o
  -5 -11   8       91.31      101.14     12.44 o
  -4 -11   8        8.66       -2.77      6.54 o
  -3 -11   8       32.34       34.99      8.93 o
  -2 -11   8       11.72        9.36      5.11 o
  -1 -11   8        3.35       -2.26     10.02 o
   0 -11   8        4.63        8.53      5.93 o
   1 -11   8       11.31        9.72      4.92 o
   2 -11   8        8.92        3.73      4.62 o
   3 -11   8        2.85       -4.19      4.19 o
   4 -11   8        9.36        6.41      5.07 o
 -10 -10   8       12.81        6.54      6.59 o
  -9 -10   8        0.14        2.34      5.64 o
  -8 -10   8        1.87        5.00      5.96 o
  -7 -10   8        0.90        2.98      5.64 o
  -6 -10   8       61.05       55.36      9.36 o
  -5 -10   8       63.99       60.14      9.84 o
  -4 -10   8      121.97      141.99     13.35 o
  -3 -10   8        9.75       13.94      4.56 o
  -2 -10   8      240.57      250.46     11.40 o
  -1 -10   8       33.34       39.53     13.27 o
   0 -10   8       37.95       38.93      6.73 o
   1 -10   8        8.46        8.94      4.67 o
   2 -10   8        6.82       10.54      4.81 o
   3 -10   8        6.46        6.79      4.77 o
   4 -10   8       69.66       80.50      7.93 o
   5 -10   8       18.61       13.46      5.28 o
 -11  -9   8       67.40       66.15      8.93 o
 -10  -9   8       17.26        8.19      5.85 o
  -9  -9   8       30.71       20.37      7.02 o
  -8  -9   8       32.13       23.19      6.86 o
  -7  -9   8       16.42        9.41      6.01 o
  -6  -9   8        7.73        9.31      5.74 o
  -5  -9   8        7.36       21.38      6.81 o
  -4  -9   8       13.26       17.18      6.54 o
  -3  -9   8        5.69        7.94      6.22 o
  -2  -9   8       71.22       91.62      6.91 o
  -1  -9   8       48.17       60.74      6.06 o
   0  -9   8      103.87      120.74      8.13 o
   1  -9   8      207.73      221.74     10.66 o
   2  -9   8      117.16      124.91      9.94 o
   3  -9   8        5.94       11.21      4.77 o
   4  -9   8       12.67        7.64     13.96 o
   5  -9   8        8.74        5.75      4.50 o
   6  -9   8        4.91        6.17      6.54 o
 -12  -8   8        1.25        3.61      3.35 o
 -11  -8   8       24.49       21.01      6.33 o
 -10  -8   8       61.36       71.47      8.51 o
  -9  -8   8       12.49       12.66      5.74 o
  -8  -8   8       91.19       89.92      9.78 o
  -7  -8   8       29.49       23.56      6.49 o
  -6  -8   8       12.58       20.21      5.85 o
  -5  -8   8      107.14      112.68     10.42 o
  -4  -8   8      101.29      112.62     10.37 o
  -3  -8   8       88.82       97.36      6.88 o
  -2  -8   8        1.27       -3.22      3.22 o
  -1  -8   8       20.53       16.97      4.11 o
   0  -8   8      310.95      319.75     12.30 o
   1  -8   8      154.62      168.82     16.11 o
   2  -8   8       22.61       15.67      4.70 o
   3  -8   8       32.05       27.67      5.80 o
   4  -8   8       54.15       59.03      6.51 o
   5  -8   8       20.53       23.26     13.27 o
   6  -8   8        2.09        4.89      6.17 o
   7  -8   8        5.16        4.15      6.59 o
 -13  -7   8        9.90        8.43      3.73 o
 -12  -7   8       14.76       11.79      3.59 o
 -11  -7   8        6.52        9.06      4.20 o
 -10  -7   8        9.72        7.44      4.89 o
  -9  -7   8       23.39       15.53      5.48 o
  -8  -7   8      123.80      134.91     10.85 o
  -7  -7   8       62.02       47.43      7.18 o
  -6  -7   8       20.97       32.65      6.22 o
  -5  -7   8       90.28       91.84      9.09 o
  -4  -7   8       33.73       25.78      5.61 o
  -3  -7   8       32.30       28.52      5.69 o
  -2  -7   8      227.09      231.25      9.49 o
  -1  -7   8        9.83        5.22      3.42 o
   0  -7   8      130.29      144.23      7.99 o
   1  -7   8      160.21      166.99      8.95 o
   2  -7   8      110.16      107.86      7.51 o
   3  -7   8       99.72       97.42      7.29 o
   4  -7   8       14.99       12.80      4.27 o
   5  -7   8      129.54      123.33     13.85 o
   6  -7   8       42.84       46.49      4.94 o
   7  -7   8       23.47       26.32      4.91 o
   8  -7   8        1.80       -3.94      3.94 o
 -14  -6   8       15.79       26.70      7.50 o
 -13  -6   8       18.57       20.31      3.97 o
 -12  -6   8       12.26       19.46      4.68 o
 -11  -6   8      230.80      241.91      9.56 o
 -10  -6   8       33.60       32.25      4.04 o
  -9  -6   8        5.80        5.74      4.25 o
  -8  -6   8        3.43        2.23      3.56 o
  -7  -6   8      472.76      441.43     18.98 o
  -6  -6   8       85.54       88.06      8.14 o
  -5  -6   8       16.90       15.44      3.32 o
  -4  -6   8       36.81       38.11      4.17 o
  -3  -6   8       81.32       77.59      5.49 o
  -2  -6   8       11.80       14.91      4.07 o
  -1  -6   8      211.25      206.30      8.70 o
   0  -6   8       36.07       29.82      6.09 o
   1  -6   8       37.80       36.68      6.12 o
   2  -6   8      763.68      795.61     20.95 o
   3  -6   8        8.29        4.19      5.61 o
   4  -6   8        6.28        4.96      4.20 o
   5  -6   8       19.24        7.17      4.15 o
   6  -6   8       14.08        9.63      3.32 o
   7  -6   8       63.41       51.00      5.43 o
   8  -6   8        0.87       -5.03      5.03 o
   9  -6   8       18.09       13.35      9.41 o
 -14  -5   8        0.29        3.24      5.05 o
 -13  -5   8       35.83       37.17      7.44 o
 -12  -5   8      218.13      236.14      8.91 o
 -11  -5   8       16.52       17.44      3.32 o
 -10  -5   8       14.42       11.96      2.89 o
  -9  -5   8       14.93       14.67      3.27 o
  -8  -5   8       43.37       41.48      5.48 o
  -7  -5   8      109.23      107.26      8.30 o
  -6  -5   8      241.22      236.48     11.81 o
  -5  -5   8      523.68      520.41     25.26 o
  -4  -5   8        3.68       -0.44      2.50 o
  -3  -5   8       40.20       30.88      3.67 o
  -2  -5   8     1034.37     1047.01     24.58 o
  -1  -5   8       22.19       23.75      3.57 o
   0  -5   8      109.42      112.03      6.40 o
   1  -5   8       69.52       74.12      5.58 o
   2  -5   8      552.27      559.59     16.03 o
   3  -5   8        8.94        6.48      3.61 o
   4  -5   8       10.00        8.69      5.22 o
   5  -5   8        6.12        2.18      2.95 o
   6  -5   8      130.14      131.63      8.56 o
   7  -5   8        0.24        0.06      5.53 o
   8  -5   8       74.83       78.09      7.89 o
   9  -5   8       12.59       14.04      6.07 o
 -14  -4   8       13.30        6.01      5.37 o
 -13  -4   8       20.51       30.31      6.70 o
 -12  -4   8       10.81        8.46      5.11 o
 -11  -4   8      187.23      180.67      7.79 o
 -10  -4   8       20.01       17.08      3.11 o
  -9  -4   8       36.07       41.89      3.78 o
  -8  -4   8       16.35       12.94      2.59 o
  -7  -4   8       28.32       31.53      4.52 o
  -6  -4   8        7.87        4.84      3.19 o
  -5  -4   8      145.83      144.77      6.17 o
  -4  -4   8       31.55       28.94      2.73 o
  -3  -4   8       77.28       68.98      3.81 o
  -2  -4   8      357.06      352.49      8.71 o
  -1  -4   8       14.10       16.47      2.80 o
   0  -4   8       61.53       65.94      5.46 o
   1  -4   8      248.54      247.50      7.52 o
   2  -4   8       17.09       19.64      3.03 o
   3  -4   8      367.16      358.73      9.80 o
   4  -4   8      211.33      212.14      7.51 o
   5  -4   8       21.50       28.18      7.39 o
   6  -4   8        3.63       -0.69      3.38 o
   7  -4   8       95.30      116.91     10.90 o
   8  -4   8       13.76       10.27      5.24 o
   9  -4   8        2.64       -2.83      5.00 o
  10  -4   8        0.43        3.10      4.62 o
 -15  -3   8       13.12       31.43      7.55 o
 -14  -3   8        0.41        5.05      5.00 o
 -13  -3   8       13.28       18.56      6.17 o
 -12  -3   8        5.37       -0.16      4.04 o
 -11  -3   8       49.53       46.00      6.65 o
 -10  -3   8        7.66       10.24      3.86 o
  -9  -3   8      355.52      334.29     19.44 o
  -8  -3   8      120.82      127.90      5.72 o
  -7  -3   8       24.00       34.15      3.05 o
  -6  -3   8       42.70       41.53      4.57 o
  -5  -3   8       32.17       32.09      2.91 o
  -4  -3   8      339.05      317.52     11.65 o
  -3  -3   8        1.09       -1.94      1.94 o
  -2  -3   8      222.08      230.15      8.10 o
  -1  -3   8      215.08      201.95      5.13 o
   0  -3   8      131.39      130.29      5.22 o
   1  -3   8       17.60       12.37      3.13 o
   2  -3   8      209.45      198.03      8.30 o
   3  -3   8       34.90       39.66     10.34 o
   4  -3   8      189.22      173.09      8.41 o
   5  -3   8       73.35       75.83      6.02 o
   6  -3   8       13.85       11.18      6.83 o
   7  -3   8        0.81        3.94      5.69 o
   8  -3   8       54.13       56.83      6.80 o
   9  -3   8       12.71       17.42      5.85 o
  10  -3   8       10.26        5.66      4.51 o
 -15  -2   8        0.32       -1.10      4.07 o
 -14  -2   8       36.50       44.00      9.09 o
 -13  -2   8       21.64       15.00      5.90 o
 -12  -2   8       36.73       29.19      6.28 o
 -11  -2   8       26.65       31.38      5.96 o
 -10  -2   8        3.25        8.61      3.83 o
  -9  -2   8       30.29       34.02      3.04 o
  -8  -2   8      142.11      124.21      5.19 o
  -7  -2   8      332.62      330.32      9.34 o
  -6  -2   8      280.51      270.61      8.05 o
  -5  -2   8       88.64       78.27      3.41 o
  -4  -2   8      323.79      300.95      6.80 o
  -3  -2   8       15.25       14.03      3.70 o
  -2  -2   8      615.74      600.43     32.01 o
  -1  -2   8      803.56      777.09     18.66 o
   0  -2   8      215.55      197.26      7.65 o
   1  -2   8       66.18       69.47      4.73 o
   2  -2   8      145.94      132.58      9.33 o
   3  -2   8        4.49       -0.12      3.94 o
   4  -2   8       60.06       60.54      8.19 o
   5  -2   8       17.61       14.17      3.82 o
   6  -2   8      377.76      379.79     12.94 o
   7  -2   8       57.66       68.01      8.35 o
   8  -2   8      118.18      126.75      8.65 o
   9  -2   8       29.85       30.90      6.22 o
  10  -2   8       30.61       32.32      5.34 o
 -15  -1   8        3.10       -3.97      3.97 o
 -14  -1   8        6.44        6.02      6.86 o
 -13  -1   8      146.15      137.48     10.58 o
 -12  -1   8       86.68       99.12      7.15 o
 -11  -1   8        3.84       10.21      4.47 o
 -10  -1   8       42.88       40.52      5.96 o
  -9  -1   8      367.24      346.47      9.39 o
  -8  -1   8       23.27       18.16      2.44 o
  -7  -1   8      137.81      131.67      6.28 o
  -6  -1   8      107.43       87.39      3.66 o
  -5  -1   8      848.32      817.64     18.34 o
  -4  -1   8      133.07      126.86      4.06 o
  -3  -1   8      127.46      131.42      4.05 o
  -2  -1   8      507.52      492.36      9.55 o
  -1  -1   8      143.52      117.92      5.67 o
   0  -1   8      168.57      175.64      6.99 o
   1  -1   8      141.36      126.65      6.20 o
   2  -1   8       32.73       28.16      3.59 o
   3  -1   8        4.76        2.66      2.67 o
   4  -1   8       21.08       21.35      3.65 o
   5  -1   8      352.07      326.96     11.34 o
   6  -1   8       23.68       24.36      4.53 o
   7  -1   8      126.59      132.04     11.01 o
   8  -1   8        5.69        7.09      5.11 o
   9  -1   8        4.71       -1.85      4.88 o
  10  -1   8       21.11       18.62      4.99 o
 -15   0   8        4.36        3.04      4.33 o
 -14   0   8      236.41      254.19     14.92 o
 -13   0   8        0.07       -0.26      3.82 o
 -12   0   8       80.52       89.72      7.84 o
 -11   0   8        3.83       -3.14      3.14 o
 -10   0   8      119.14      115.50      8.88 o
  -9   0   8        6.59        2.22      2.00 o
  -8   0   8       43.85       35.27      2.96 o
  -7   0   8       16.87       15.45      2.50 o
  -6   0   8      237.49      214.61      4.71 o
  -5   0   8        5.32        2.27      1.18 o
  -4   0   8      313.63      273.31      6.32 o
  -3   0   8        9.33        4.52      2.54 o
  -2   0   8       41.68       44.04      4.84 o
  -1   0   8        2.00       -0.84      2.14 o
   0   0   8      580.64      582.63     14.85 o
   1   0   8       16.57       10.61      2.80 o
   2   0   8      123.29      119.49     17.73 o
   3   0   8        1.76        0.40      2.61 o
   4   0   8      339.23      317.60     10.71 o
   5   0   8       31.97       26.33      4.23 o
   6   0   8       42.96       40.31      5.02 o
   7   0   8       61.41       73.60      8.77 o
   8   0   8        0.10       -4.07      4.07 o
   9   0   8       26.52       21.42      4.71 o
  10   0   8      173.02      180.71      9.18 o
 -15   1   8        3.00        5.74      7.39 o
 -14   1   8        6.52       16.06      8.03 o
 -13   1   8      147.07      153.15      9.04 o
 -12   1   8       86.84       81.81      6.81 o
 -11   1   8        4.34        7.57      3.67 o
 -10   1   8       43.89       44.99      5.18 o
  -9   1   8      365.58      339.30      9.58 o
  -8   1   8       24.28       21.80      2.71 o
  -7   1   8      137.84      140.28      8.85 o
  -6   1   8      105.27      101.43      4.71 o
  -5   1   8      848.85      838.05     18.44 o
  -4   1   8      131.33      129.27      5.21 o
  -3   1   8      124.96      121.87      5.41 o
  -2   1   8      510.02      474.88     12.55 o
  -1   1   8      144.70      123.63      7.68 o
   0   1   8      168.53      175.71      7.11 o
   1   1   8      142.54      126.93      7.07 o
   2   1   8       32.84       31.57      3.67 o
   3   1   8        5.27        0.64      3.67 o
   4   1   8       21.61       18.10      3.64 o
   5   1   8      352.18      342.87     11.58 o
   6   1   8       24.50       24.93      4.38 o
   7   1   8      126.90      130.39     11.17 o
   8   1   8        5.46        8.06      4.76 o
   9   1   8        4.96        4.89      4.00 o
  10   1   8       21.51       24.89      5.30 o
 -15   2   8        0.42        5.37      7.44 o
 -14   2   8       37.82       41.21      9.41 o
 -13   2   8       21.63       14.41      7.44 o
 -12   2   8       35.95       32.56      3.32 o
 -11   2   8       26.19       30.64      6.17 o
 -10   2   8        3.66       11.22      3.03 o
  -9   2   8       29.40       38.71      4.36 o
  -8   2   8      143.42      120.34      7.18 o
  -7   2   8      333.41      348.53     12.98 o
  -6   2   8      279.38      277.48     11.38 o
  -5   2   8       89.79       85.09      6.43 o
  -4   2   8      328.24      305.99      8.68 o
  -3   2   8       15.40       13.47      2.57 o
  -2   2   8      613.04      590.90     14.77 o
  -1   2   8      802.91      786.24     18.63 o
   0   2   8      214.82      204.39      7.63 o
   1   2   8       65.74       69.62      5.82 o
   2   2   8      145.38      138.83      6.75 o
   3   2   8        3.75        0.61      3.64 o
   4   2   8       61.93       52.18      8.30 o
   5   2   8       17.23       18.57      3.87 o
   6   2   8      378.95      374.50     12.73 o
   7   2   8       56.56       66.79      8.51 o
   8   2   8      117.92      113.16      7.56 o
   9   2   8       29.79       35.74      4.95 o
  10   2   8       30.84       30.63      5.14 o
 -15   3   8       13.16       14.94      8.67 o
 -14   3   8        0.46       -1.12      6.81 o
 -13   3   8       13.97        8.26      5.56 o
 -12   3   8        5.22        5.65      5.26 o
 -11   3   8       50.38       44.80     11.09 o
 -10   3   8        7.94        4.41      3.14 o
  -9   3   8      356.31      339.91     13.35 o
  -8   3   8      120.33      135.87      8.03 o
  -7   3   8       24.57       26.32      4.09 o
  -6   3   8       42.68       38.61      4.68 o
  -5   3   8       31.32       26.16      4.31 o
  -4   3   8      341.66      313.92      9.15 o
  -3   3   8        0.72       -1.78      1.97 o
  -2   3   8      216.65      230.11      8.01 o
  -1   3   8      211.24      201.28      7.65 o
   0   3   8      131.73      132.43      6.52 o
   1   3   8       16.98       13.28      3.08 o
   2   3   8      210.31      191.73      8.07 o
   3   3   8       34.62       29.83      5.56 o
   4   3   8      186.16      175.16      8.23 o
   5   3   8       75.62       71.94      5.71 o
   6   3   8       14.86       12.16      5.50 o
   7   3   8        0.77       -4.63      4.63 o
   8   3   8       53.57       51.27      5.25 o
   9   3   8       13.52       10.79      4.50 o
  10   3   8       10.14       13.69      4.50 o
 -14   4   8       12.94       14.85      7.74 o
 -13   4   8       20.47       18.50      5.98 o
 -12   4   8       10.25        4.93      3.36 o
 -11   4   8      187.43      191.12      9.73 o
 -10   4   8       19.53       13.56      4.15 o
  -9   4   8       36.66       40.42      5.16 o
  -8   4   8       15.84       16.33      4.04 o
  -7   4   8       29.41       37.33      4.79 o
  -6   4   8        8.25        7.55      3.46 o
  -5   4   8      145.19      144.75      8.88 o
  -4   4   8       30.84       30.14      7.29 o
  -3   4   8       73.77       68.40      4.76 o
  -2   4   8      357.20      343.27     10.62 o
  -1   4   8       12.36        8.99      3.12 o
   0   4   8       64.09       68.85      4.91 o
   1   4   8      249.04      245.27     12.84 o
   2   4   8       16.94       19.20      5.37 o
   3   4   8      362.87      366.78     11.94 o
   4   4   8      209.11      210.91      9.19 o
   5   4   8       21.01       27.78      7.07 o
   6   4   8        3.22       -0.03      3.46 o
   7   4   8       96.92      115.15      7.97 o
   8   4   8       13.61        4.53      3.76 o
   9   4   8        2.50       -3.01      3.53 o
  10   4   8        0.48       -1.97      4.05 o
 -14   5   8        0.31        2.48      3.75 o
 -13   5   8       35.72       41.79      4.78 o
 -12   5   8      218.39      232.87     11.91 o
 -11   5   8       16.39       11.65      4.41 o
 -10   5   8       13.68        7.07      4.20 o
  -9   5   8       14.45       10.85      4.15 o
  -8   5   8       40.96       39.67      5.48 o
  -7   5   8      109.61      115.61      8.67 o
  -6   5   8      243.46      219.57     11.75 o
  -5   5   8      523.03      483.23     19.41 o
  -4   5   8        3.13        2.47      2.67 o
  -3   5   8       39.26       41.67      4.44 o
  -2   5   8     1034.09     1051.28     24.54 o
  -1   5   8       22.45       18.42      3.50 o
   0   5   8      109.34      100.56      6.30 o
   1   5   8       69.34       75.55      6.73 o
   2   5   8      560.84      562.07     15.85 o
   3   5   8        8.95        9.54      4.71 o
   4   5   8       10.00       10.46      3.66 o
   5   5   8        6.15        7.16      7.52 o
   6   5   8      128.90      136.47      6.79 o
   7   5   8        0.22       -2.55      3.74 o
   8   5   8       74.94       81.87      9.01 o
   9   5   8       12.49        3.97      4.01 o
 -14   6   8       15.74       17.66      8.19 o
 -13   6   8       18.50       10.03     10.37 o
 -12   6   8       12.39       11.59      4.79 o
 -11   6   8      232.06      259.78     13.40 o
 -10   6   8       33.06       26.80      5.53 o
  -9   6   8        5.75        8.67      4.47 o
  -8   6   8        3.37        5.00      4.57 o
  -7   6   8      472.05      474.99     19.25 o
  -6   6   8       86.09       83.33      8.14 o
  -5   6   8       16.66        6.01      4.68 o
  -4   6   8       36.40       39.64      4.19 o
  -3   6   8       82.25       82.51      5.67 o
  -2   6   8       12.28       16.47      3.57 o
  -1   6   8      213.37      210.60      8.70 o
   0   6   8       36.21       33.26      4.20 o
   1   6   8       37.73       35.10      4.76 o
   2   6   8      763.47      761.81     23.90 o
   3   6   8        7.02        6.94      3.61 o
   4   6   8        6.30        5.00      3.50 o
   5   6   8       18.62       18.38      3.48 o
   6   6   8       13.87       18.56      4.64 o
   7   6   8       65.17       65.37      5.57 o
   8   6   8        0.90        0.62      3.60 o
   9   6   8       17.91       20.35      7.47 o
 -13   7   8        9.56       15.90      5.26 o
 -12   7   8       14.65       23.35      5.53 o
 -11   7   8        6.59        2.18      4.84 o
 -10   7   8        9.60       13.40      5.32 o
  -9   7   8       23.67       23.03      5.53 o
  -8   7   8      123.85      130.23     10.42 o
  -7   7   8       62.59       67.00      8.08 o
  -6   7   8       20.29       16.22      5.74 o
  -5   7   8       91.27       86.52      8.88 o
  -4   7   8       33.68       36.11      6.17 o
  -3   7   8       32.18       23.58      4.04 o
  -2   7   8      229.01      220.26      9.14 o
  -1   7   8        9.92        4.87      3.72 o
   0   7   8      130.62      127.34      7.58 o
   1   7   8      160.29      170.01     12.26 o
   2   7   8      111.83      106.20      7.55 o
   3   7   8       99.44      107.56     12.44 o
   4   7   8       15.35       14.09      3.48 o
   5   7   8      129.07      123.93      6.78 o
   6   7   8       43.61       45.06      6.19 o
   7   7   8       23.26       21.01      4.44 o
   8   7   8        1.53        1.73      3.68 o
 -12   8   8        1.26       -4.63      4.63 o
 -11   8   8       23.88       28.45      6.49 o
 -10   8   8       61.82       61.69      8.03 o
  -9   8   8       12.25        9.84      5.21 o
  -8   8   8       90.50       96.52      9.57 o
  -7   8   8       30.73       30.15      6.59 o
  -6   8   8       13.29        8.83      5.26 o
  -5   8   8      107.01      109.87     10.10 o
  -4   8   8       99.72      110.19     10.05 o
  -3   8   8       88.92       84.23      8.83 o
  -2   8   8        1.21       -0.30      3.34 o
  -1   8   8       19.32       14.86      5.64 o
   0   8   8      311.78      312.25     11.77 o
   1   8   8      154.55      171.13      9.04 o
   2   8   8       22.53       25.99      4.85 o
   3   8   8       31.83       34.21      8.01 o
   4   8   8       53.16       55.97      5.02 o
   5   8   8       20.21        6.13      4.38 o
   6   8   8        1.92        1.79      3.55 o
   7   8   8        4.60        5.44      3.91 o
 -11   9   8       67.20       74.24      9.20 o
 -10   9   8       17.43       15.42      6.43 o
  -9   9   8       30.14       33.56      7.13 o
  -8   9   8       31.99       35.90      7.29 o
  -7   9   8       16.20        6.06      5.58 o
  -6   9   8        7.94        5.96      5.26 o
  -5   9   8        7.62        8.08      5.64 o
  -4   9   8       13.17       11.38      5.80 o
  -3   9   8        5.22       -0.16      5.11 o
  -2   9   8       72.16       83.59      6.81 o
  -1   9   8       49.27       46.84      5.12 o
   0   9   8      103.25      101.37      6.08 o
   1   9   8      207.85      211.73      8.05 o
   2   9   8      116.15      120.16      6.86 o
   3   9   8        5.96        4.88      3.33 o
   4   9   8       12.56       11.48      3.85 o
   5   9   8        8.19       -0.84      4.39 o
   6   9   8        5.18        4.17      3.97 o
   7   9   8        9.68        1.70      5.05 o
 -10  10   8       12.98       14.89      6.49 o
  -9  10   8        0.11       -5.00      5.00 o
  -8  10   8        1.46       -1.28      5.26 o
  -7  10   8        0.78        2.07      5.64 o
  -6  10   8       60.82       64.03      8.99 o
  -5  10   8       64.01       51.80      8.56 o
  -4  10   8      121.70      132.68     11.91 o
  -3  10   8        9.52       12.02      6.22 o
  -2  10   8      239.77      251.75     15.63 o
  -1  10   8       32.45       28.38      5.32 o
   0  10   8       38.80       38.81      5.58 o
   1  10   8        8.44        2.39      3.23 o
   2  10   8        6.80        7.97      3.51 o
   3  10   8        6.13        1.88      3.48 o
   4  10   8       70.71       68.79      7.18 o
   5  10   8       18.58        9.97      5.09 o
  -9  11   8       10.19        2.34      6.65 o
  -8  11   8       20.64       24.04      7.60 o
  -7  11   8       10.30       23.29      7.66 o
  -6  11   8       29.80       18.29      7.39 o
  -5  11   8       91.64       99.34     11.17 o
  -4  11   8        8.88        5.21      5.90 o
  -3  11   8       33.15       27.49      7.60 o
  -2  11   8       11.72       -0.05      5.85 o
  -1  11   8        2.71       -3.14      5.16 o
   0  11   8        4.89       -3.81      3.81 o
   1  11   8       10.94        9.39      4.46 o
   2  11   8        8.90        2.20      5.03 o
   3  11   8        3.02        1.72      6.83 o
   4  11   8        9.52        5.21      7.50 o
  -7  12   8        1.52        1.17      6.38 o
  -6  12   8       62.64       90.08     11.22 o
  -5  12   8        1.98       -1.97      6.33 o
  -4  12   8       54.17       66.90      9.89 o
  -3  12   8       24.60       29.19      7.55 o
  -2  12   8        2.02        1.28      5.96 o
  -1  12   8        9.86       23.72      7.29 o
   0  12   8        6.01       -1.65      5.85 o
   1  12   8        4.53       -0.73      4.45 o
   2  12   8        1.02       -4.11      4.24 o
  -5 -12   9       33.61       46.16     10.32 o
  -4 -12   9        3.84       -1.01      7.29 o
  -3 -12   9        2.42        6.70      7.50 o
  -2 -12   9       48.21       48.02     11.11 o
  -1 -12   9        0.90       -3.96      3.96 o
   0 -12   9        1.42       -5.80      6.38 o
  -8 -11   9        4.82        6.86      7.23 o
  -7 -11   9       93.74       98.17     12.71 o
  -6 -11   9        7.32        8.24      7.44 o
  -5 -11   9        6.54        6.81      7.55 o
  -4 -11   9       14.53       23.29      8.30 o
  -3 -11   9       63.13       60.57     10.48 o
  -2 -11   9       10.84       14.57      7.71 o
  -1 -11   9        9.36        4.11      4.51 o
   0 -11   9        7.24       -0.33      4.44 o
   1 -11   9       33.95       27.96      6.28 o
   2 -11   9        5.22        2.09      5.03 o
  -9 -10   9        2.92        5.42      6.22 o
  -8 -10   9       51.47       39.99      8.88 o
  -7 -10   9       25.75       16.22      7.29 o
  -6 -10   9        1.19        0.64      5.96 o
  -5 -10   9       74.21      109.87     12.18 o
  -4 -10   9      124.52      133.85     13.45 o
  -3 -10   9       19.73       17.55      7.82 o
  -2 -10   9       24.58       25.91      5.28 o
  -1 -10   9       29.29       36.33      5.75 o
   0 -10   9        0.58        1.03      4.12 o
   1 -10   9        5.05       12.32      4.96 o
   2 -10   9      253.58      275.25     13.30 o
   3 -10   9       11.05       10.36      5.26 o
   4 -10   9        4.17        6.91      5.05 o
 -11  -9   9        3.35       -4.47      5.37 o
 -10  -9   9       30.01       32.81      7.50 o
  -9  -9   9        4.36        0.90      5.64 o
  -8  -9   9        5.64       -1.60      5.16 o
  -7  -9   9        0.03        0.96      5.21 o
  -6  -9   9       22.58       25.58      7.29 o
  -5  -9   9       10.66       19.14      6.49 o
  -4  -9   9       14.03       17.50      6.59 o
  -3  -9   9      161.85      167.91      9.34 o
  -2  -9   9       24.46       20.83      4.93 o
  -1  -9   9       65.51       69.58      6.82 o
   0  -9   9       32.72       37.20      5.70 o
   1  -9   9       79.82       91.77     13.45 o
   2  -9   9        7.41        8.64      4.52 o
   3  -9   9        8.84        6.43      4.74 o
   4  -9   9       14.35       19.33      5.44 o
   5  -9   9       11.41       15.87      5.07 o
 -12  -8   9       46.22       48.79      5.58 o
 -11  -8   9       13.28       12.66      6.17 o
 -10  -8   9        9.61        5.69      5.53 o
  -9  -8   9       12.07       12.44      5.80 o
  -8  -8   9       71.53       68.71      9.31 o
  -7  -8   9       13.78        2.77      5.37 o
  -6  -8   9       12.28        3.14      5.11 o
  -5  -8   9      130.66      133.64     11.54 o
  -4  -8   9       81.83       94.71      9.94 o
  -3  -8   9       13.98       10.27      4.12 o
  -2  -8   9        1.64        3.92      3.96 o
  -1  -8   9      209.95      221.23     10.29 o
   0  -8   9       25.76       31.84      5.24 o
   1  -8   9       96.21      108.78      7.83 o
   2  -8   9        9.90       -1.00      3.93 o
   3  -8   9        5.64        2.77      4.15 o
   4  -8   9        9.65        8.89      4.54 o
   5  -8   9        0.07        1.54      4.14 o
   6  -8   9        6.76       14.82      7.31 o
 -13  -7   9       10.10        9.78      5.96 o
 -12  -7   9        1.08        6.91      3.44 o
 -11  -7   9        9.55        9.97      3.57 o
 -10  -7   9       92.63       94.02      9.73 o
  -9  -7   9        0.21        2.71      4.57 o
  -8  -7   9       29.76       36.00      6.54 o
  -7  -7   9      244.43      216.59     13.83 o
  -6  -7   9      358.20      360.44     17.81 o
  -5  -7   9       19.47       12.12      5.37 o
  -4  -7   9       81.94       84.03      6.25 o
  -3  -7   9        0.61        0.85      3.19 o
  -2  -7   9       78.42       83.12      6.33 o
  -1  -7   9        2.04        3.79      6.51 o
   0  -7   9      248.46      252.07     10.74 o
   1  -7   9       21.18       16.16      4.62 o
   2  -7   9        5.34        1.26      3.89 o
   3  -7   9       61.76       63.30      6.59 o
   4  -7   9       76.53       58.81      6.67 o
   5  -7   9       72.74       78.14      8.75 o
   6  -7   9        0.67        0.71      3.87 o
   7  -7   9        7.15        4.32      5.19 o
 -13  -6   9       52.81       57.80      8.61 o
 -12  -6   9        3.68        6.06      5.66 o
 -11  -6   9       47.41       56.90      5.11 o
 -10  -6   9       11.05        9.39      3.04 o
  -9  -6   9       43.37       51.10      6.49 o
  -8  -6   9       51.14       61.90      7.29 o
  -7  -6   9       54.11       60.68      7.50 o
  -6  -6   9       33.78       32.65      6.12 o
  -5  -6   9      214.68      210.21     12.55 o
  -4  -6   9       30.82       32.77      4.19 o
  -3  -6   9       74.24       64.90      5.30 o
  -2  -6   9       70.38       68.60      5.57 o
  -1  -6   9       60.52       54.78      8.46 o
   0  -6   9      363.51      376.15     12.62 o
   1  -6   9       80.72       80.13      6.37 o
   2  -6   9       12.08        2.77      6.33 o
   3  -6   9       11.07        9.71      4.64 o
   4  -6   9       13.67        7.64      4.92 o
   5  -6   9      166.89      154.59      7.74 o
   6  -6   9       20.06       10.53      4.00 o
   7  -6   9       12.85        7.54      5.93 o
   8  -6   9        0.23       -5.67      5.67 o
 -14  -5   9       68.83       77.91     10.26 o
 -13  -5   9        5.81        6.43      5.11 o
 -12  -5   9       16.30       21.28      3.53 o
 -11  -5   9       19.70       17.22      3.41 o
 -10  -5   9       23.08       22.80      3.50 o
  -9  -5   9       15.23       15.34      3.08 o
  -8  -5   9       21.31       23.98      5.05 o
  -7  -5   9       73.99       72.00      6.97 o
  -6  -5   9      206.64      213.03     11.75 o
  -5  -5   9       32.81       37.76      5.69 o
  -4  -5   9       77.57       75.71      4.33 o
  -3  -5   9      120.10      122.76      5.43 o
  -2  -5   9       43.03       39.20      3.63 o
  -1  -5   9        0.33       -2.45      2.45 o
   0  -5   9      152.87      154.88      6.39 o
   1  -5   9       12.71       15.05      3.21 o
   2  -5   9       39.04       39.25      4.11 o
   3  -5   9        7.59        4.36      3.08 o
   4  -5   9       75.31       80.12      5.33 o
   5  -5   9        8.16        1.85      4.14 o
   6  -5   9       26.88       22.57      5.56 o
   7  -5   9       23.86       11.78      5.61 o
   8  -5   9        1.53        2.48     12.71 o
 -14  -4   9       28.27       29.94      7.82 o
 -13  -4   9        5.35        5.48      4.95 o
 -12  -4   9       15.69       14.21      6.04 o
 -11  -4   9       18.66       24.32      3.21 o
 -10  -4   9        4.87        7.98      2.65 o
  -9  -4   9      141.73      129.10      6.27 o
  -8  -4   9       85.62       82.31      5.06 o
  -7  -4   9       16.43       18.93      4.20 o
  -6  -4   9       40.20       33.02      5.11 o
  -5  -4   9      143.48      142.04      6.38 o
  -4  -4   9       25.28       28.66      3.60 o
  -3  -4   9       35.46       40.88      4.14 o
  -2  -4   9      430.98      426.50     10.26 o
  -1  -4   9      241.83      238.05      8.54 o
   0  -4   9       76.55       87.11      4.90 o
   1  -4   9      391.05      376.76     10.00 o
   2  -4   9      244.23      238.72      7.92 o
   3  -4   9       78.91       80.11      6.35 o
   4  -4   9       81.57       87.95      6.47 o
   5  -4   9       23.49       31.55      5.04 o
   6  -4   9        4.24        5.36      6.94 o
   7  -4   9        7.14       -5.00      5.64 o
   8  -4   9        2.14       -2.51      7.18 o
   9  -4   9       26.20       32.66      6.85 o
 -14  -3   9       22.58       38.87      7.92 o
 -13  -3   9       34.09       24.99      6.70 o
 -12  -3   9       44.70       52.01      7.60 o
 -11  -3   9       80.58       86.80      5.00 o
 -10  -3   9       33.55       35.47      3.54 o
  -9  -3   9      105.08      109.66      6.70 o
  -8  -3   9       31.33       31.66      3.34 o
  -7  -3   9       56.93       54.15      3.91 o
  -6  -3   9        5.41        4.59      2.10 o
  -5  -3   9        7.25        5.85      2.26 o
  -4  -3   9       47.54       52.11      4.00 o
  -3  -3   9      202.75      186.05      7.41 o
  -2  -3   9     1041.81     1020.31     23.63 o
  -1  -3   9      112.04      115.27      6.44 o
   0  -3   9       79.95       71.98      5.17 o
   1  -3   9      114.84       96.54      7.71 o
   2  -3   9        5.08        5.56      3.67 o
   3  -3   9       18.35       11.27      4.15 o
   4  -3   9      202.02      213.43      9.42 o
   5  -3   9        1.54        2.06      3.29 o
   6  -3   9       19.48       19.30      6.91 o
   7  -3   9       59.07       85.40     10.05 o
   8  -3   9      128.57      145.57      9.56 o
   9  -3   9        0.80        2.80      5.53 o
 -15  -2   9       25.52       26.11      7.44 o
 -14  -2   9       11.83        8.46      5.64 o
 -13  -2   9       10.26        9.25      5.37 o
 -12  -2   9        1.20       -3.35      3.35 o
 -11  -2   9        5.27       -3.35      3.35 o
 -10  -2   9      235.61      223.76      7.59 o
  -9  -2   9      418.31      407.51     11.20 o
  -8  -2   9      216.58      214.42      7.38 o
  -7  -2   9      160.52      165.01      7.26 o
  -6  -2   9       58.49       57.35      3.87 o
  -5  -2   9       45.57       46.81      2.71 o
  -4  -2   9      130.89      129.47      4.64 o
  -3  -2   9      174.36      160.85      6.38 o
  -2  -2   9      395.47      387.76     11.36 o
  -1  -2   9      111.41      117.81      6.37 o
   0  -2   9      192.97      178.77      7.54 o
   1  -2   9      164.68      154.90      7.24 o
   2  -2   9      682.54      617.58     16.84 o
   3  -2   9        7.48        4.21      3.19 o
   4  -2   9       52.15       48.85      5.15 o
   5  -2   9       74.32       83.18      8.14 o
   6  -2   9      116.38      135.55     10.24 o
   7  -2   9       13.57        3.67      5.69 o
   8  -2   9       13.51       18.56      5.71 o
   9  -2   9       10.21       17.18      5.96 o
 -15  -1   9       26.10       28.18      7.66 o
 -14  -1   9       25.38       18.35      6.49 o
 -13  -1   9       60.13       59.67      8.56 o
 -12  -1   9       70.58       62.48      8.30 o
 -11  -1   9      228.82      232.97     13.51 o
 -10  -1   9       16.86       17.64      2.72 o
  -9  -1   9       67.67       69.96      4.33 o
  -8  -1   9       41.60       48.75      5.74 o
  -7  -1   9      618.77      624.85     15.15 o
  -6  -1   9       88.59       80.91      4.66 o
  -5  -1   9      119.16      128.99      4.32 o
  -4  -1   9      909.62      935.99     16.94 o
  -3  -1   9       37.18       46.91      3.20 o
  -2  -1   9      186.47      167.48      4.74 o
  -1  -1   9       48.50       50.62      4.15 o
   0  -1   9      139.94      116.16      9.76 o
   1  -1   9       12.02       14.83      3.15 o
   2  -1   9       10.89        8.02      3.25 o
   3  -1   9       90.63       84.29      6.01 o
   4  -1   9       80.43       76.17      5.73 o
   5  -1   9       49.94       49.07      5.07 o
   6  -1   9       43.21       33.48      5.66 o
   7  -1   9       17.50        5.69      5.90 o
   8  -1   9       22.01       17.40      6.89 o
   9  -1   9        5.62        1.85      6.78 o
 -15   0   9        0.09       -3.94      3.94 o
 -14   0   9        1.16        8.51      5.58 o
 -13   0   9        8.10        4.20      5.11 o
 -12   0   9      111.00      116.94     10.37 o
 -11   0   9        6.32        5.16      4.47 o
 -10   0   9      307.79      311.85      9.26 o
  -9   0   9        5.11        1.59      2.18 o
  -8   0   9      137.84      144.06      5.88 o
  -7   0   9        1.52       -4.33      4.33 o
  -6   0   9        1.84        3.00      2.34 o
  -5   0   9        0.26        1.20      1.63 o
  -4   0   9        9.21        5.55      1.85 o
  -3   0   9       94.12      124.99      4.18 o
  -2   0   9     1777.98     1701.16     36.45 o
  -1   0   9       31.20       37.52      3.83 o
   0   0   9      148.69      143.48      6.69 o
   1   0   9        4.08        1.45      2.58 o
   2   0   9       66.68       72.19      5.64 o
   3   0   9        1.88       -2.39      2.69 o
   4   0   9       78.58       62.90      5.42 o
   5   0   9       21.18       12.72      3.79 o
   6   0   9      164.32      162.96      8.70 o
   7   0   9       19.43        5.58      6.12 o
   8   0   9        1.25       -5.74      5.74 o
   9   0   9        0.32       -5.47      5.47 o
 -13   1   9       60.03       60.84      8.77 o
 -12   1   9       71.56       77.48      8.99 o
 -11   1   9      229.05      230.13      7.57 o
 -10   1   9       15.92       16.03      2.72 o
  -9   1   9       67.10       59.18      4.10 o
  -8   1   9       42.09       43.04      3.57 o
  -7   1   9      619.72      623.67     15.22 o
  -6   1   9       90.53       85.30      5.45 o
  -5   1   9      119.41      109.73     21.16 o
  -4   1   9      908.25      945.03     24.62 o
  -3   1   9       43.32       44.21      3.77 o
  -2   1   9      185.14      155.58     18.21 o
  -1   1   9       49.60       44.75      4.13 o
   0   1   9      138.65      119.10      6.28 o
   1   1   9       13.74       14.66      3.25 o
   2   1   9       11.08       15.17      3.48 o
   3   1   9       90.68       87.74      6.86 o
   4   1   9       79.09       78.45      5.85 o
   5   1   9       48.68       52.67      5.30 o
   6   1   9       42.83       33.60      4.89 o
   7   1   9       17.04       15.69      6.54 o
   8   1   9       21.87       24.41      7.50 o
   9   1   9        5.57        2.02      4.17 o
 -12   2   9        1.26        3.40      2.45 o
 -11   2   9        4.62        0.74      2.50 o
 -10   2   9      236.39      220.64      9.68 o
  -9   2   9      415.49      413.62     15.00 o
  -8   2   9      217.02      221.33     10.05 o
  -7   2   9      161.21      168.73      8.72 o
  -6   2   9       55.30       56.63      5.85 o
  -5   2   9       44.73       44.46      4.95 o
  -4   2   9      125.87      120.33     11.09 o
  -3   2   9      173.62      164.28      6.80 o
  -2   2   9      388.41      385.79     11.33 o
  -1   2   9      112.52      117.09      7.92 o
   0   2   9      193.95      183.74     10.90 o
   1   2   9      165.97      151.62      7.29 o
   2   2   9      680.03      635.01     16.86 o
   3   2   9        6.81        1.95      2.94 o
   4   2   9       52.31       47.38      5.00 o
   5   2   9       74.75       70.84      5.92 o
   6   2   9      116.77      137.74     13.93 o
   7   2   9       13.55        4.41      6.38 o
   8   2   9       13.37        7.76      6.43 o
   9   2   9        9.88        8.83      4.36 o
 -13   3   9       33.36       32.12      4.25 o
 -12   3   9       45.01       46.90      4.79 o
 -11   3   9       80.64       83.81      6.38 o
 -10   3   9       34.37       38.82      4.73 o
  -9   3   9      103.86      106.46      7.50 o
  -8   3   9       32.19       36.75      4.79 o
  -7   3   9       56.14       50.63      5.32 o
  -6   3   9        4.48       -2.82      2.82 o
  -5   3   9        7.44        7.18      3.56 o
  -4   3   9       49.38       50.74      3.99 o
  -3   3   9      198.37      194.57      7.54 o
  -2   3   9     1045.99     1000.90     23.52 o
  -1   3   9      110.49      101.65      6.15 o
   0   3   9       80.36       74.00      5.22 o
   1   3   9      115.09      113.74      6.99 o
   2   3   9        5.34       -0.46      2.95 o
   3   3   9       17.34       15.25      4.79 o
   4   3   9      204.53      213.23     11.03 o
   5   3   9        1.74       -1.63      3.16 o
   6   3   9       19.60       12.02      4.22 o
   7   3   9       59.28       60.46      9.41 o
   8   3   9      128.50      135.13      7.83 o
   9   3   9        0.75        3.66      4.04 o
 -13   4   9        5.34       -1.12      3.51 o
 -12   4   9       15.89        6.06      3.88 o
 -11   4   9       19.10       18.88      4.52 o
 -10   4   9        4.50        2.13      3.72 o
  -9   4   9      143.92      137.68      8.67 o
  -8   4   9       85.85       81.68      7.29 o
  -7   4   9       15.82       12.82      4.15 o
  -6   4   9       40.62       25.15      4.79 o
  -5   4   9      143.07      138.74      9.15 o
  -4   4   9       25.74       24.33      3.50 o
  -3   4   9       35.73       38.35      3.99 o
  -2   4   9      437.41      423.07     15.47 o
  -1   4   9      242.32      233.93      8.84 o
   0   4   9       76.07       83.41      5.89 o
   1   4   9      392.90      394.14     12.31 o
   2   4   9      245.31      244.67     15.98 o
   3   4   9       82.37       95.39      6.53 o
   4   4   9       81.85       91.46      6.56 o
   5   4   9       23.66       20.62      4.40 o
   6   4   9        4.20       -0.21      5.64 o
   7   4   9        7.16       10.20      4.66 o
   8   4   9        2.27       -0.21      4.11 o
   9   4   9       26.38       26.69      7.36 o
 -14   5   9       68.44       71.10      7.39 o
 -13   5   9        5.72        2.39      3.88 o
 -12   5   9       16.27       21.96      5.16 o
 -11   5   9       20.04       14.04      4.73 o
 -10   5   9       22.89       19.89      4.95 o
  -9   5   9       14.83       14.94      4.52 o
  -8   5   9       20.38       12.55      4.47 o
  -7   5   9       74.54       67.27      6.97 o
  -6   5   9      207.24      217.55     11.97 o
  -5   5   9       33.29       23.93      5.58 o
  -4   5   9       75.85       74.56      7.23 o
  -3   5   9      121.01      119.52      6.64 o
  -2   5   9       44.64       43.68      4.59 o
  -1   5   9        0.37       -2.63      2.63 o
   0   5   9      146.72      140.24      7.46 o
   1   5   9       12.75       14.67      3.97 o
   2   5   9       38.79       31.01      4.55 o
   3   5   9        7.25        2.76      4.87 o
   4   5   9       73.20       69.77      5.99 o
   5   5   9        8.12        6.70      3.86 o
   6   5   9       26.88       26.27      7.76 o
   7   5   9       23.82       16.59      8.11 o
   8   5   9        1.18        2.17      4.65 o
 -13   6   9       52.59       45.79      6.38 o
 -12   6   9        3.68       -2.39      4.25 o
 -11   6   9       46.55       47.70      6.81 o
 -10   6   9       11.01        6.06      4.73 o
  -9   6   9       42.44       36.80      6.22 o
  -8   6   9       51.25       65.14      7.29 o
  -7   6   9       54.60       45.47      7.07 o
  -6   6   9       33.94       38.61      6.49 o
  -5   6   9      215.24      195.91     12.18 o
  -4   6   9       30.80       34.73      5.96 o
  -3   6   9       74.46       74.12      6.83 o
  -2   6   9       70.54       73.34      5.53 o
  -1   6   9       55.82       58.92      5.74 o
   0   6   9      363.77      353.35     12.31 o
   1   6   9       81.50       87.76      7.34 o
   2   6   9       11.98        2.39      3.78 o
   3   6   9       11.09        6.50      3.71 o
   4   6   9       13.63       10.72      4.14 o
   5   6   9      166.55      181.89      9.45 o
   6   6   9       20.14       22.84      5.28 o
   7   6   9       12.84       14.68      6.06 o
   8   6   9        0.21       -2.09      3.62 o
 -12   7   9        1.05        2.87      4.73 o
 -11   7   9        9.42        8.08      5.26 o
 -10   7   9       93.44       89.87      9.04 o
  -9   7   9        0.11       -4.20      4.20 o
  -8   7   9       30.06       32.97      6.59 o
  -7   7   9      244.94      236.11     13.61 o
  -6   7   9      359.17      375.76     17.55 o
  -5   7   9       18.70        9.73      5.48 o
  -4   7   9       82.15       79.24      8.35 o
  -3   7   9        0.83        1.49      4.31 o
  -2   7   9       77.54       79.63      9.55 o
  -1   7   9        2.05        1.85      3.65 o
   0   7   9      249.09      243.46     10.41 o
   1   7   9       20.98       17.09      4.39 o
   2   7   9        5.46        2.29      3.78 o
   3   7   9       61.64       67.55     10.34 o
   4   7   9       75.38       82.78      5.64 o
   5   7   9       73.05       63.92      6.71 o
   6   7   9        0.56       -0.35      4.14 o
   7   7   9        6.93        4.08      5.12 o
 -12   8   9       46.12       53.18      7.76 o
 -11   8   9       13.35       23.77      6.43 o
 -10   8   9        9.64        4.31      5.42 o
  -9   8   9       11.81        8.35      5.37 o
  -8   8   9       71.55       85.09      9.04 o
  -7   8   9       13.95       24.25      6.43 o
  -6   8   9       12.60       14.41      5.90 o
  -5   8   9      129.34      130.82     11.11 o
  -4   8   9       82.23       90.67      9.47 o
  -3   8   9       13.78       12.71      5.64 o
  -2   8   9        2.01        0.88      3.67 o
  -1   8   9      210.82      212.98     10.04 o
   0   8   9       25.26       21.84      4.84 o
   1   8   9       96.69       87.96      7.84 o
   2   8   9       10.00        6.85      4.31 o
   3   8   9        5.04       -1.67      3.94 o
   4   8   9        9.75       10.92      3.65 o
   5   8   9        0.17       -2.29      4.21 o
   6   8   9        7.40        6.10      4.99 o
 -11   9   9        3.31        0.11      5.64 o
 -10   9   9       29.76       18.61      6.86 o
  -9   9   9        4.53        5.96      5.53 o
  -8   9   9        5.78       -0.27      5.42 o
  -7   9   9        0.07       -4.84      4.84 o
  -6   9   9       23.05       24.52      6.65 o
  -5   9   9       10.80        6.97      5.69 o
  -4   9   9       14.11       11.43      6.49 o
  -3   9   9      163.50      188.46     13.56 o
  -2   9   9       24.68       21.16      6.91 o
  -1   9   9       65.70       58.31     12.31 o
   0   9   9       34.25       41.29      5.63 o
   1   9   9       79.21       91.94      9.82 o
   2   9   9        7.32       13.62      3.72 o
   3   9   9        9.63        9.48      3.80 o
   4   9   9       14.71       16.79      5.19 o
   5   9   9       10.96       11.36      5.11 o
   6   9   9       37.98       48.82      9.63 o
  -9  10   9        3.05        5.11      5.96 o
  -8  10   9       51.49       54.67      9.04 o
  -7  10   9       26.01       20.74      7.18 o
  -6  10   9        1.29        2.66      5.53 o
  -5  10   9       73.95       76.95      9.94 o
  -4  10   9      124.52      144.17     12.76 o
  -3  10   9       19.91       19.20      6.97 o
  -2  10   9       23.13       11.86      6.97 o
  -1  10   9       29.34       26.96      7.23 o
   0  10   9        0.72       -1.59      3.88 o
   1  10   9        4.94        5.64      4.40 o
   2  10   9      253.71      281.68     10.03 o
   3  10   9       11.19       15.88      4.17 o
   4  10   9        4.20        4.62      4.95 o
  -8  11   9        4.63       -4.36      6.06 o
  -7  11   9       93.37       93.70     11.22 o
  -6  11   9        7.16       10.69      6.59 o
  -5  11   9        6.43       -1.60      6.28 o
  -4  11   9       14.48       21.11      7.44 o
  -3  11   9       60.96       73.49     10.05 o
  -2  11   9       11.04        8.51      6.65 o
  -1  11   9        8.88        3.94      6.12 o
   0  11   9        7.15        0.90      6.06 o
   1  11   9       33.81       25.29      5.59 o
   2  11   9        5.34        2.44      4.97 o
  -5  12   9       33.55       29.35      8.24 o
  -4  12   9        4.24       21.27      7.76 o
  -3  12   9        2.47        7.18      6.91 o
  -2  12   9       48.59       66.95     10.37 o
  -1  12   9        0.98       -5.00      5.00 o
   0  12   9        1.33       -5.58      5.58 o
  -6 -11  10       15.01        9.73      8.24 o
  -5 -11  10       64.97       88.17     12.23 o
  -4 -11  10        1.94        1.12      6.86 o
  -3 -11  10        9.00       11.86      7.76 o
  -2 -11  10       19.06       29.09      9.31 o
  -1 -11  10       12.81        7.59      5.19 o
   0 -11  10        2.12        5.30      5.10 o
   1 -11  10        1.83       17.50      7.87 o
  -9 -10  10        6.87        0.96      6.54 o
  -8 -10  10       12.91       19.09      7.60 o
  -7 -10  10       53.60       78.70     10.85 o
  -6 -10  10       16.72       21.11      8.08 o
  -5 -10  10        8.36        9.25      7.34 o
  -4 -10  10        1.51        5.37      6.59 o
  -3 -10  10        8.22       -5.48      5.53 o
  -2 -10  10       53.58       70.09     10.53 o
  -1 -10  10       11.70       22.08      5.31 o
   0 -10  10       90.70       94.00      8.20 o
   1 -10  10        1.94        1.81      6.28 o
   2 -10  10       36.65       46.20      6.83 o
   3 -10  10       11.08       23.48      5.85 o
 -10  -9  10        3.30       -2.02      5.48 o
  -9  -9  10        1.67       -0.74      5.26 o
  -8  -9  10        9.24        6.91      6.28 o
  -7  -9  10        0.24       -2.55      5.11 o
  -6  -9  10        4.84        7.87      6.17 o
  -5  -9  10      100.26      112.74     11.70 o
  -4  -9  10       97.03      103.48     11.49 o
  -3  -9  10       63.05       65.89      9.94 o
  -2  -9  10       11.91       14.69      4.75 o
  -1  -9  10       97.75      107.25      8.17 o
   0  -9  10       12.59       13.76      5.07 o
   1  -9  10        0.47        5.35      4.52 o
   2  -9  10       71.10       87.72      9.09 o
   3  -9  10       53.21       81.04      7.89 o
   4  -9  10       27.94       19.13      7.29 o
 -11  -8  10       51.33       59.89      5.95 o
 -10  -8  10        9.81        3.83      5.64 o
  -9  -8  10        1.52       -4.84      4.84 o
  -8  -8  10        6.72        0.48      5.48 o
  -7  -8  10        3.68       -0.11      4.89 o
  -6  -8  10       59.38       64.35      8.83 o
  -5  -8  10       18.44       25.95      7.13 o
  -4  -8  10        1.17       -0.64      5.21 o
  -3  -8  10      100.62      105.18      7.78 o
  -2  -8  10       21.36       17.25      4.70 o
  -1  -8  10       24.46       25.47      5.16 o
   0  -8  10        2.83       -1.69      3.93 o
   1  -8  10       53.38       64.31      6.88 o
   2  -8  10        4.55        3.91      5.37 o
   3  -8  10       13.30        4.57      5.98 o
   4  -8  10       55.93       51.20      8.87 o
   5  -8  10        7.10        4.42      3.93 o
 -12  -7  10       63.87       74.39      6.24 o
 -11  -7  10       12.38       11.77      5.96 o
 -10  -7  10        5.83        5.85      3.28 o
  -9  -7  10       79.40       77.06      8.77 o
  -8  -7  10      138.13      149.91     11.59 o
  -7  -7  10       74.44       79.66      9.25 o
  -6  -7  10       22.64       11.43      6.01 o
  -5  -7  10        0.49        2.92      4.95 o
  -4  -7  10       18.69       25.53      6.59 o
  -3  -7  10        5.47        1.87      3.66 o
  -2  -7  10        8.82        3.84      3.81 o
  -1  -7  10        7.14        6.22      5.29 o
   0  -7  10       25.54       29.24     17.23 o
   1  -7  10       49.46       44.78     13.69 o
   2  -7  10      192.49      206.82     10.23 o
   3  -7  10       14.03        7.75      3.99 o
   4  -7  10        8.48        4.74      3.95 o
   5  -7  10        7.78        4.49      3.80 o
   6  -7  10       94.84      108.48     12.58 o
 -13  -6  10       15.69       10.10      5.96 o
 -12  -6  10       10.55       15.56      3.83 o
 -11  -6  10        5.78        6.38      4.25 o
 -10  -6  10       22.87       15.93      4.71 o
  -9  -6  10       21.81       25.47      5.64 o
  -8  -6  10       22.68       23.29      6.06 o
  -7  -6  10      633.39      645.53     25.58 o
  -6  -6  10       73.56       77.69      8.40 o
  -5  -6  10       32.83       40.10      6.65 o
  -4  -6  10       39.72       41.69      6.97 o
  -3  -6  10       44.47       47.73      4.20 o
  -2  -6  10       83.38       79.71      8.52 o
  -1  -6  10       22.08       16.75      4.85 o
   0  -6  10       24.49       26.58      4.91 o
   1  -6  10      105.23      113.87      7.17 o
   2  -6  10       21.56       13.92      3.87 o
   3  -6  10       15.08        6.00      3.98 o
   4  -6  10       36.71       35.20      4.72 o
   5  -6  10       50.58       57.37      7.26 o
   6  -6  10        3.19        7.39      7.39 o
   7  -6  10        0.48       -4.89      5.49 o
 -13  -5  10        1.58        3.30      4.89 o
 -12  -5  10       23.93       33.48      5.90 o
 -11  -5  10        1.46       -1.73      2.20 o
 -10  -5  10       46.52       38.08      4.71 o
  -9  -5  10        5.64        0.37      2.69 o
  -8  -5  10      182.22      193.57      7.99 o
  -7  -5  10      214.66      210.27     12.44 o
  -6  -5  10       16.19       24.67      5.42 o
  -5  -5  10      143.33      136.77     10.16 o
  -4  -5  10      108.48      110.04      8.03 o
  -3  -5  10       34.69       33.75      4.49 o
  -2  -5  10        2.81        3.73      5.28 o
  -1  -5  10       14.91       13.08      3.19 o
   0  -5  10      137.49      131.95      7.25 o
   1  -5  10        9.25        7.00      3.15 o
   2  -5  10      113.73      137.15      8.08 o
   3  -5  10        6.12       -3.56      3.56 o
   4  -5  10        9.97        4.61      4.01 o
   5  -5  10       11.36        2.96      4.39 o
   6  -5  10       28.40       30.87      5.68 o
   7  -5  10        5.23       -5.03      5.03 o
 -14  -4  10       28.38       27.23      7.71 o
 -13  -4  10       63.33       77.43      9.52 o
 -12  -4  10        9.12        9.63      4.81 o
 -11  -4  10       59.32       58.10      5.96 o
 -10  -4  10      137.57      139.20      6.74 o
  -9  -4  10       29.05       30.84      3.74 o
  -8  -4  10       88.05       90.88      6.67 o
  -7  -4  10        4.37        5.52      2.42 o
  -6  -4  10       16.83       20.15      5.05 o
  -5  -4  10      130.95      148.15     10.21 o
  -4  -4  10       20.33       18.43      3.70 o
  -3  -4  10      179.22      182.84      8.00 o
  -2  -4  10      139.77      136.84      7.47 o
  -1  -4  10       69.31       55.24      5.19 o
   0  -4  10       22.80       21.72      4.27 o
   1  -4  10      199.83      213.54     10.13 o
   2  -4  10        4.35        0.60      6.65 o
   3  -4  10        9.26        8.07      6.83 o
   4  -4  10       96.46      106.42     15.69 o
   5  -4  10       60.77       67.75      8.11 o
   6  -4  10        2.01       -4.96      5.24 o
   7  -4  10        6.94       11.17      7.07 o
   8  -4  10        2.23       -0.36      5.41 o
 -14  -3  10       55.84       59.08      9.25 o
 -13  -3  10        5.19       -1.70      4.57 o
 -12  -3  10        6.50        0.37      4.20 o
 -11  -3  10        6.24        4.27      3.67 o
 -10  -3  10       64.59       57.52      4.34 o
  -9  -3  10        1.79        1.88      2.48 o
  -8  -3  10      284.45      292.44      9.45 o
  -7  -3  10        5.53        3.56      2.19 o
  -6  -3  10       88.67       80.18      4.76 o
  -5  -3  10      146.13      145.01      6.11 o
  -4  -3  10      705.06      709.12     17.44 o
  -3  -3  10       38.41       45.55      7.79 o
  -2  -3  10      108.47      102.60      6.83 o
  -1  -3  10      426.48      409.71     12.55 o
   0  -3  10      227.48      223.86      9.17 o
   1  -3  10       22.82       13.93      3.68 o
   2  -3  10       49.31       46.97      7.92 o
   3  -3  10       89.50       72.75      6.15 o
   4  -3  10        6.12        3.13      3.57 o
   5  -3  10       14.20       17.78      4.72 o
   6  -3  10      177.93      219.79     10.64 o
   7  -3  10        3.61        7.92      6.33 o
   8  -3  10       13.73       22.78      6.35 o
 -14  -2  10       13.66       11.65      6.28 o
 -13  -2  10       27.16       24.99      6.49 o
 -12  -2  10        6.02        2.77      4.31 o
 -11  -2  10       22.78       18.16      3.07 o
 -10  -2  10       71.14       76.36      4.89 o
  -9  -2  10      192.31      195.00      8.69 o
  -8  -2  10       37.51       39.80      3.63 o
  -7  -2  10       75.89       73.54      4.60 o
  -6  -2  10       97.47       81.60      5.29 o
  -5  -2  10        3.05       -0.24      2.13 o
  -4  -2  10       90.91       93.19      4.20 o
  -3  -2  10       49.45       51.26      3.09 o
  -2  -2  10      398.69      381.34      8.46 o
  -1  -2  10        4.81        4.68      2.97 o
   0  -2  10      160.71      151.32      7.52 o
   1  -2  10       17.51       11.83      3.40 o
   2  -2  10       25.34       23.61      4.49 o
   3  -2  10      193.15      195.36      8.83 o
   4  -2  10       15.96       19.23      4.15 o
   5  -2  10      195.38      187.93      9.57 o
   6  -2  10       10.09       13.99      4.64 o
   7  -2  10        9.87        9.78      6.91 o
   8  -2  10       64.55       88.94      8.48 o
 -14  -1  10        5.87        2.55      5.16 o
 -13  -1  10        2.29        1.22      4.63 o
 -12  -1  10        8.32       17.97      5.96 o
 -11  -1  10      115.43      120.92     10.10 o
 -10  -1  10        8.44        6.92      2.37 o
  -9  -1  10      106.15      109.75      5.55 o
  -8  -1  10       34.35       35.74      6.28 o
  -7  -1  10       39.13       52.06      4.89 o
  -6  -1  10       83.97       67.59      4.66 o
  -5  -1  10       84.53       73.75      4.70 o
  -4  -1  10      600.75      579.38     11.70 o
  -3  -1  10      145.52      140.03      4.68 o
  -2  -1  10      131.41      138.81      6.88 o
  -1  -1  10      244.72      233.06      8.79 o
   0  -1  10      188.47      187.07      8.12 o
   1  -1  10       20.33       23.96      3.88 o
   2  -1  10       69.59       59.30      5.26 o
   3  -1  10       86.32       85.71      7.84 o
   4  -1  10        0.36        4.10      6.01 o
   5  -1  10       85.45       99.22     14.73 o
   6  -1  10       26.46       36.78      5.54 o
   7  -1  10       97.31      120.87     12.28 o
   8  -1  10       14.88       29.89      8.30 o
 -14   0  10      100.56      104.07     11.22 o
 -13   0  10        0.24       -0.96      4.68 o
 -12   0  10      307.70      299.71     16.49 o
 -11   0  10       31.44       38.18      3.55 o
 -10   0  10       21.28       20.53      3.05 o
  -9   0  10        1.87       -1.02      2.55 o
  -8   0  10       82.83       89.12      5.09 o
  -7   0  10       10.37       16.20      2.84 o
  -6   0  10     1410.66     1501.05     31.95 o
  -5   0  10       60.87       64.25      4.32 o
  -4   0  10      120.61      115.84      6.93 o
  -3   0  10        1.89        4.32      6.04 o
  -2   0  10      357.60      375.60     11.48 o
  -1   0  10        1.72       -2.57      2.57 o
   0   0  10       64.63       75.69      5.40 o
   1   0  10       12.40        8.87      3.23 o
   2   0  10      593.07      520.78     15.15 o
   3   0  10        0.00       -0.52      3.09 o
   4   0  10       63.92       61.63      8.22 o
   5   0  10        0.20       -1.07      3.34 o
   6   0  10        0.01       -2.65      3.32 o
   7   0  10        1.18       -6.17      6.17 o
   8   0  10        4.21       -3.14      6.43 o
 -12   1  10        8.74       15.70      6.28 o
 -11   1  10      113.93      126.33      7.98 o
 -10   1  10        8.84        4.23      2.50 o
  -9   1  10      105.82      107.05      5.64 o
  -8   1  10       34.32       33.13      3.50 o
  -7   1  10       39.38       56.88     10.48 o
  -6   1  10       83.23       87.85      7.29 o
  -5   1  10       89.77       94.13      7.71 o
  -4   1  10      599.20      590.94     15.06 o
  -3   1  10      144.99      143.31      6.63 o
  -2   1  10      130.60      146.97      7.14 o
  -1   1  10      243.58      231.73      8.89 o
   0   1  10      188.92      186.85      8.88 o
   1   1  10       19.80       19.30      3.72 o
   2   1  10       68.85       58.71      5.32 o
   3   1  10       83.09       86.13      6.24 o
   4   1  10        0.40       -0.92      3.08 o
   5   1  10       86.26       85.02      6.71 o
   6   1  10       26.41       25.93      5.13 o
   7   1  10       98.07      117.52     11.97 o
   8   1  10       14.68       12.76      7.39 o
 -12   2  10        6.50        3.99      2.87 o
 -11   2  10       22.31       20.95      3.83 o
 -10   2  10       70.86       65.04      6.38 o
  -9   2  10      194.09      179.80      9.63 o
  -8   2  10       37.24       32.86      4.79 o
  -7   2  10       75.80       67.06      6.65 o
  -6   2  10      103.35      108.11      7.76 o
  -5   2  10        3.49        1.86      3.62 o
  -4   2  10       88.20       88.59     11.11 o
  -3   2  10       52.66       53.97      4.44 o
  -2   2  10      401.26      378.18     18.56 o
  -1   2  10        4.83        0.95      3.64 o
   0   2  10      167.41      162.90     11.70 o
   1   2  10       17.11       18.11      6.41 o
   2   2  10       26.97       26.20      4.84 o
   3   2  10      193.18      179.57     10.98 o
   4   2  10       14.45       21.61      4.19 o
   5   2  10      195.41      211.99      9.83 o
   6   2  10        9.93        5.64      6.57 o
   7   2  10        9.59       11.17      7.02 o
   8   2  10       64.52       59.88     10.00 o
 -13   3  10        4.87        1.97      3.08 o
 -12   3  10        6.32        0.00      3.24 o
 -11   3  10        6.95        1.44      3.24 o
 -10   3  10       63.76       52.27      5.53 o
  -9   3  10        1.35        0.00      3.40 o
  -8   3  10      278.80      294.13     13.08 o
  -7   3  10        6.22        6.33      3.62 o
  -6   3  10       88.92       88.59      7.60 o
  -5   3  10      143.73      151.98      9.52 o
  -4   3  10      702.18      666.22     24.78 o
  -3   3  10       38.98       42.16      4.27 o
  -2   3  10      109.57       98.32      6.35 o
  -1   3  10      428.01      388.84     12.33 o
   0   3  10      224.36      218.86     11.49 o
   1   3  10       22.67       20.44      4.23 o
   2   3  10       50.58       46.54      4.96 o
   3   3  10       88.65       86.20      6.32 o
   4   3  10        5.67        0.34      7.90 o
   5   3  10       15.00        9.18      4.68 o
   6   3  10      178.15      202.61     14.94 o
   7   3  10        3.99       -5.74      6.01 o
   8   3  10       13.74       10.73      5.21 o
 -13   4  10       63.01       68.76      6.54 o
 -12   4  10        8.92        4.73      3.78 o
 -11   4  10       59.71       57.06      6.01 o
 -10   4  10      137.60      132.31      8.93 o
  -9   4  10       27.31       30.84      5.11 o
  -8   4  10       87.28      102.37      8.08 o
  -7   4  10        4.85        7.07      4.15 o
  -6   4  10       16.10       12.07      4.57 o
  -5   4  10      131.88      136.56      9.68 o
  -4   4  10       21.04        9.41      4.73 o
  -3   4  10      180.42      169.34      7.89 o
  -2   4  10      136.51      155.69      7.63 o
  -1   4  10       69.24       70.64      6.41 o
   0   4  10       21.88       20.42      4.10 o
   1   4  10      198.30      200.64      8.95 o
   2   4  10        4.36        2.74      3.34 o
   3   4  10        9.67        3.26      3.57 o
   4   4  10       96.59       98.20      7.10 o
   5   4  10       60.26       69.95     12.44 o
   6   4  10        1.96       -5.90      5.90 o
   7   4  10        6.76       -6.06      6.06 o
   8   4  10        2.28       -3.01      3.56 o
 -13   5  10        1.52        3.14      4.20 o
 -12   5  10       24.03       25.37      5.21 o
 -11   5  10        1.41        1.91      4.15 o
 -10   5  10       47.07       39.09      6.06 o
  -9   5  10        5.86        2.50      4.04 o
  -8   5  10      185.08      193.73     11.33 o
  -7   5  10      215.87      214.15     12.39 o
  -6   5  10       16.41       13.56      5.11 o
  -5   5  10      143.25      122.26      9.78 o
  -4   5  10      106.94      117.10      9.57 o
  -3   5  10       35.26       34.38      4.44 o
  -2   5  10        3.07        4.37      3.26 o
  -1   5  10       14.58       10.63      3.66 o
   0   5  10      140.74      144.48      8.10 o
   1   5  10        9.19        8.36      9.60 o
   2   5  10      113.18      113.73      7.54 o
   3   5  10        6.29        6.56      3.74 o
   4   5  10       10.20        7.99      4.13 o
   5   5  10       11.27        7.85      4.32 o
   6   5  10       29.14       23.35      8.19 o
   7   5  10        5.20       -1.96      4.12 o
 -13   6  10       15.83        7.60      4.84 o
 -12   6  10       10.89       10.95      5.11 o
 -11   6  10        5.56        0.85      4.79 o
 -10   6  10       22.80       18.67      5.53 o
  -9   6  10       22.02       22.60      5.69 o
  -8   6  10       22.23       18.19      5.53 o
  -7   6  10      635.73      653.51     25.21 o
  -6   6  10       72.87       72.85      8.08 o
  -5   6  10       32.57       28.40      6.38 o
  -4   6  10       39.44       39.72      6.49 o
  -3   6  10       43.73       37.33      6.65 o
  -2   6  10       82.59       83.17      6.22 o
  -1   6  10       22.21       23.99      4.59 o
   0   6  10       24.50       16.54      4.45 o
   1   6  10      105.72      113.42      7.50 o
   2   6  10       22.12       14.35      8.00 o
   3   6  10       14.74       11.20      4.53 o
   4   6  10       36.78       33.54      7.63 o
   5   6  10       50.50       70.25      6.70 o
   6   6  10        3.19       -1.13      5.82 o
   7   6  10        0.71       -1.09      4.34 o
 -12   7  10       64.27       65.36      8.08 o
 -11   7  10       12.69       14.94      5.69 o
 -10   7  10        5.79        9.20      5.37 o
  -9   7  10       79.08       83.81      8.88 o
  -8   7  10      137.41      145.55     11.11 o
  -7   7  10       74.19       85.88      9.09 o
  -6   7  10       22.33       25.58      6.33 o
  -5   7  10        0.58        1.65      4.84 o
  -4   7  10       18.91       12.12      5.96 o
  -3   7  10        5.39        7.92      5.05 o
  -2   7  10        9.12        4.35      3.79 o
  -1   7  10        6.82        0.54      3.79 o
   0   7  10       25.11       16.30      4.47 o
   1   7  10       49.55       46.06      5.64 o
   2   7  10      191.16      200.70     10.08 o
   3   7  10       13.44       18.72      5.05 o
   4   7  10        8.23        8.11      4.52 o
   5   7  10        7.98        6.81      4.48 o
   6   7  10       95.29      103.07      9.12 o
 -11   8  10       51.49       59.88      8.40 o
 -10   8  10        9.27       13.19      5.80 o
  -9   8  10        1.55        4.20      5.53 o
  -8   8  10        6.96        8.88      5.74 o
  -7   8  10        3.48       -1.86      4.79 o
  -6   8  10       59.25       68.12      8.72 o
  -5   8  10       18.67       27.55      6.59 o
  -4   8  10        1.24       -4.15      5.16 o
  -3   8  10      101.84       97.85     10.00 o
  -2   8  10       20.06       15.21      6.43 o
  -1   8  10       24.58       16.48      4.66 o
   0   8  10        3.21        0.04      3.70 o
   1   8  10       53.73       59.74      6.45 o
   2   8  10        5.02        1.67      4.08 o
   3   8  10       13.15       13.30      3.82 o
   4   8  10       55.85       51.62      5.26 o
   5   8  10        7.78        8.64      5.17 o
 -10   9  10        3.24        0.00      5.32 o
  -9   9  10        1.61        1.06      5.21 o
  -8   9  10        8.90        5.64      6.17 o
  -7   9  10        0.35        5.32      5.26 o
  -6   9  10        4.61       11.22      6.33 o
  -5   9  10      100.74      100.83     10.64 o
  -4   9  10       96.78      100.29     10.64 o
  -3   9  10       62.68       69.88      9.57 o
  -2   9  10       11.66        4.79      6.17 o
  -1   9  10       96.58      100.56     10.74 o
   0   9  10       12.26       20.44      5.64 o
   1   9  10        0.49        2.40      3.74 o
   2   9  10       71.39       77.53      5.90 o
   3   9  10       52.38       67.59      5.77 o
   4   9  10       27.98       23.93      5.65 o
  -9  10  10        6.83       10.48      6.49 o
  -8  10  10       12.84       24.73      7.60 o
  -7  10  10       53.35       53.82      9.20 o
  -6  10  10       16.94       17.28      7.34 o
  -5  10  10        8.37       21.27      7.29 o
  -4  10  10        1.35        7.39      6.33 o
  -3  10  10        8.21       10.00      7.02 o
  -2  10  10       55.65       64.77      9.78 o
  -1  10  10       11.52        8.61      6.38 o
   0  10  10       90.22      106.78     11.49 o
   1  10  10        1.99        7.00      4.66 o
   2  10  10       36.56       40.03      5.08 o
   3  10  10       11.08        8.54      7.50 o
  -7  11  10       12.35       22.81      7.92 o
  -6  11  10       15.11       12.12      7.92 o
  -5  11  10       64.82       87.48     11.01 o
  -4  11  10        1.89        6.65      6.91 o
  -3  11  10        9.22       -2.98      6.06 o
  -2  11  10       18.91       13.99      7.13 o
  -1  11  10       14.29        5.05      6.91 o
   0  11  10        2.21       -5.69      5.69 o
   1  11  10        1.91       -3.88      5.80 o
  -7 -10  11        5.38        2.55      6.97 o
  -6 -10  11       20.41       12.92      8.08 o
  -5 -10  11       15.95       21.16      8.03 o
  -3 -10  11       15.77       22.23      8.46 o
  -2 -10  11       16.80       22.12      7.87 o
  -1 -10  11        4.33        0.64      6.38 o
   0 -10  11       28.74       45.77      6.86 o
   1 -10  11        3.53       10.56      5.53 o
  -9  -9  11        2.59       -2.29      5.64 o
  -8  -9  11       12.14        8.51      6.54 o
  -7  -9  11        2.57        9.68      6.38 o
  -6  -9  11       14.65       18.77      7.39 o
  -5  -9  11       25.20       20.90      7.34 o
  -4  -9  11        0.98       -1.49      5.96 o
  -3  -9  11       25.20       29.89      8.83 o
  -2  -9  11       15.72       12.44      6.81 o
  -1  -9  11        1.57        4.29      4.57 o
   0  -9  11       22.08       31.13      5.88 o
   1  -9  11       18.07       20.27      5.77 o
   2  -9  11       30.95       37.68     10.42 o
   3  -9  11        7.04        6.31      5.06 o
 -11  -8  11       34.01       43.45      7.66 o
 -10  -8  11        1.30        4.15      5.48 o
  -9  -8  11       12.22        8.61      5.96 o
  -8  -8  11       30.44       28.77      7.29 o
  -7  -8  11        8.67        7.55      6.12 o
  -6  -8  11        0.69        3.51      5.53 o
  -5  -8  11       66.31       89.13     10.64 o
  -4  -8  11        3.58       -1.12      5.58 o
  -3  -8  11       56.29       49.24      9.25 o
  -2  -8  11        7.48        8.86      4.36 o
  -1  -8  11       27.57       30.44      9.76 o
   0  -8  11       95.97      107.14      6.77 o
   1  -8  11       12.23       10.43      4.03 o
   2  -8  11        1.71       -3.56      3.90 o
   3  -8  11       40.49       42.98      5.75 o
   4  -8  11       40.93       36.19      5.48 o
 -12  -7  11       22.58       32.81      7.66 o
 -11  -7  11       29.37       38.80      5.11 o
 -10  -7  11       53.24       49.16      5.26 o
  -9  -7  11       54.18       68.12      8.56 o
  -8  -7  11       32.73       40.95      7.71 o
  -7  -7  11        0.71        0.43      5.26 o
  -6  -7  11       17.88       22.49      6.81 o
  -5  -7  11       24.55       32.70      7.66 o
  -4  -7  11        0.23       -1.49      5.11 o
  -3  -7  11        0.53       -4.84      4.84 o
  -2  -7  11       50.48       49.74      4.76 o
  -1  -7  11       38.11       38.07      5.67 o
   0  -7  11       33.98       39.38      4.84 o
   1  -7  11       26.61       18.97      5.96 o
   2  -7  11       49.70       64.25      8.09 o
   3  -7  11       59.39       70.27      6.16 o
   4  -7  11       34.19       38.62     10.21 o
   5  -7  11       19.03       21.39      9.84 o
 -12  -6  11        7.14        5.66      5.45 o
 -11  -6  11      106.70      120.26      7.13 o
 -10  -6  11        9.44        7.70      3.49 o
  -9  -6  11       69.81       73.47      5.71 o
  -8  -6  11        7.67        8.30      5.69 o
  -7  -6  11      133.19      136.46     11.49 o
  -6  -6  11        3.05        9.94      5.26 o
  -5  -6  11       42.13       44.24      7.23 o
  -4  -6  11       39.92       44.51      7.39 o
  -3  -6  11       12.33       11.75      4.38 o
  -2  -6  11       16.33       14.14      3.70 o
  -1  -6  11       53.60       53.62      4.65 o
   0  -6  11       22.86       15.44      5.13 o
   1  -6  11        1.32        0.42      3.88 o
   2  -6  11       15.04        0.16      4.18 o
   3  -6  11        6.70        3.80      4.61 o
   4  -6  11        4.75        0.00      4.29 o
   5  -6  11       15.02       19.30     10.82 o
   6  -6  11        5.78       19.94      8.35 o
 -13  -5  11        2.03       -1.06      4.79 o
 -12  -5  11       74.37       90.02      6.06 o
 -11  -5  11        0.82       -0.86      5.90 o
 -10  -5  11        2.32       -1.40      2.85 o
  -9  -5  11       19.42       19.28      3.79 o
  -8  -5  11       66.91       71.10      7.02 o
  -7  -5  11      182.43      208.09     12.44 o
  -6  -5  11       54.96       56.21      7.44 o
  -5  -5  11      132.18      127.41     10.64 o
  -4  -5  11       32.87       39.03      6.86 o
  -3  -5  11       13.56        9.33      3.87 o
  -2  -5  11      151.45      160.87      8.60 o
  -1  -5  11       29.10       28.24      4.66 o
   0  -5  11       60.82       65.84      6.07 o
   1  -5  11       20.93       20.31      4.59 o
   2  -5  11      243.44      256.19     11.46 o
   3  -5  11       11.29        6.69      4.43 o
   4  -5  11        7.75       15.31      4.86 o
   5  -5  11        7.35       -1.41      4.34 o
   6  -5  11       26.49       21.96      8.61 o
 -13  -4  11        7.80       14.30      6.06 o
 -12  -4  11        3.41        6.33      2.70 o
 -11  -4  11       44.50       48.28      5.03 o
 -10  -4  11       63.48       61.95      5.11 o
  -9  -4  11        3.74        2.08      2.63 o
  -8  -4  11        9.55        9.59      3.00 o
  -7  -4  11       91.69       82.53      5.46 o
  -6  -4  11       41.05       42.14      3.93 o
  -5  -4  11       35.80       32.39      6.06 o
  -4  -4  11       15.30       10.32      5.05 o
  -3  -4  11        1.65        0.90      3.14 o
  -2  -4  11      171.49      167.27      8.42 o
  -1  -4  11       79.42       78.04      6.86 o
   0  -4  11       30.91       33.01      4.77 o
   1  -4  11       22.83       24.21      4.53 o
   2  -4  11       67.26       71.21      6.44 o
   3  -4  11      102.37      112.08      8.20 o
   4  -4  11        6.78        5.53      4.13 o
   5  -4  11        6.00        3.97      7.47 o
   6  -4  11        1.08        3.67      6.65 o
   7  -4  11       14.24       18.93      7.66 o
 -14  -3  11        1.73       12.07      6.33 o
 -13  -3  11       10.12       12.66      5.90 o
 -12  -3  11        8.25        5.69      2.83 o
 -11  -3  11       50.98       56.12      4.46 o
 -10  -3  11       17.26       20.41      3.41 o
  -9  -3  11      140.88      141.93      6.78 o
  -8  -3  11      109.16      116.29      6.09 o
  -7  -3  11       41.72       44.90      6.28 o
  -6  -3  11      148.74      148.26      6.69 o
  -5  -3  11       60.46       59.42      4.51 o
  -4  -3  11        5.00        3.01      2.79 o
  -3  -3  11       78.12       70.05      7.47 o
  -2  -3  11      246.73      253.95      9.87 o
  -1  -3  11       58.57       73.60     12.87 o
   0  -3  11        5.73        1.86      3.28 o
   1  -3  11        7.46        0.74      3.44 o
   2  -3  11        1.88        5.41      3.62 o
   3  -3  11        0.60       -3.99      5.69 o
   4  -3  11       69.22       85.91      7.13 o
   5  -3  11       33.10       47.98      7.47 o
   6  -3  11        7.03        5.16      6.81 o
   7  -3  11        5.53       -3.83      6.70 o
 -14  -2  11       31.27       26.80      7.34 o
 -13  -2  11        0.36        1.86      4.20 o
 -12  -2  11       21.44       15.95      3.13 o
 -11  -2  11       60.96       53.53      4.42 o
 -10  -2  11        2.01        7.37      2.78 o
  -9  -2  11       22.88       21.56      3.36 o
  -8  -2  11        8.23       10.08      2.84 o
  -7  -2  11       64.89       76.04      5.08 o
  -6  -2  11      283.09      282.91      9.22 o
  -5  -2  11       40.87       37.17      4.41 o
  -4  -2  11      719.09      700.86     22.60 o
  -3  -2  11       13.36       12.13      3.38 o
  -2  -2  11       82.14       91.37      6.44 o
  -1  -2  11      123.67      128.63     12.07 o
   0  -2  11        4.64        2.90      3.44 o
   1  -2  11        0.40       -0.70      3.17 o
   2  -2  11       27.92       28.66      4.64 o
   3  -2  11       67.03       74.99      6.37 o
   4  -2  11       20.91       20.08      4.70 o
   5  -2  11        9.66       -0.40      7.02 o
   6  -2  11      173.07      225.74     15.74 o
   7  -2  11       19.54       24.41      8.35 o
 -14  -1  11        2.89        4.73      5.74 o
 -13  -1  11       72.78       83.54      9.57 o
 -12  -1  11      135.99      131.08      6.17 o
 -11  -1  11       32.39       29.41      3.52 o
 -10  -1  11       28.68       36.82      3.78 o
  -9  -1  11       97.69      107.84      5.69 o
  -8  -1  11       23.86       27.64      3.51 o
  -7  -1  11      107.03      108.24      5.89 o
  -6  -1  11       58.90       59.31      4.44 o
  -5  -1  11      138.92      141.72      7.29 o
  -4  -1  11       19.81       26.15      3.03 o
  -3  -1  11       82.02       74.16      5.22 o
  -2  -1  11      145.98      168.85      7.81 o
  -1  -1  11       17.50       16.02      3.81 o
   0  -1  11      277.13      243.25      9.93 o
   1  -1  11       98.32       99.62      9.89 o
   2  -1  11        0.21        1.64      3.27 o
   3  -1  11        3.49       -2.16      5.42 o
   4  -1  11        3.28       -3.15      3.60 o
   5  -1  11      106.72      119.02     17.89 o
   6  -1  11       70.55       74.98     10.48 o
   7  -1  11        4.89        4.41      6.86 o
 -14   0  11      123.38      171.13     13.61 o
 -13   0  11        2.61       12.55      5.85 o
 -12   0  11        0.58        0.53      2.82 o
 -11   0  11        1.19        2.86      2.45 o
 -10   0  11        2.07       -1.99      2.95 o
  -9   0  11        2.35       -2.13      2.18 o
  -8   0  11      285.59      281.61      9.24 o
  -7   0  11       26.31       28.47      3.59 o
  -6   0  11      190.08      198.48      7.59 o
  -5   0  11       27.32       27.57      3.64 o
  -4   0  11        0.49        2.18      4.09 o
  -3   0  11        5.46        5.48      3.02 o
  -2   0  11       11.14        9.60      3.43 o
  -1   0  11        7.88        5.11      5.90 o
   0   0  11      236.21      230.40      9.62 o
   1   0  11        0.03        2.35      3.13 o
   2   0  11       73.56       77.56      6.01 o
   3   0  11        0.02       -3.08      3.08 o
   4   0  11        2.46        1.24      3.66 o
   5   0  11        0.17       -5.45      6.01 o
   6   0  11        8.19        0.16      7.13 o
   7   0  11       19.45       23.77      8.40 o
 -12   1  11      136.61      129.70      7.66 o
 -11   1  11       32.37       23.24      4.41 o
 -10   1  11       28.78       34.46      4.79 o
  -9   1  11       98.76       98.01      7.66 o
  -8   1  11       23.23       23.98      4.73 o
  -7   1  11      108.13      113.59      8.61 o
  -6   1  11       57.82       63.49      6.91 o
  -5   1  11      136.56      154.06     10.32 o
  -4   1  11       20.04       18.98      5.32 o
  -3   1  11       79.76       75.50      8.77 o
  -2   1  11      146.20      153.25      7.90 o
  -1   1  11       16.76       19.92      4.02 o
   0   1  11      277.15      259.51     11.19 o
   1   1  11       98.40       97.82      9.63 o
   2   1  11        0.28       -0.12      2.97 o
   3   1  11        3.53       -1.69      3.37 o
   4   1  11        3.41       -5.29      5.29 o
   5   1  11      105.97      128.01      8.40 o
   6   1  11       70.67       96.84     11.65 o
   7   1  11        5.17        5.64      7.07 o
 -12   2  11       20.89       19.57      3.99 o
 -11   2  11       61.66       58.66      6.06 o
 -10   2  11        2.11        4.89      3.62 o
  -9   2  11       22.58       21.32      4.63 o
  -8   2  11        6.78        3.51      4.04 o
  -7   2  11       66.34       73.44      7.60 o
  -6   2  11      281.90      278.07     13.72 o
  -5   2  11       42.31       45.41      6.22 o
  -4   2  11      723.65      725.03     26.16 o
  -3   2  11       12.39       12.20      3.43 o
  -2   2  11       82.75       86.25      6.13 o
  -1   2  11      123.27      123.34      7.18 o
   0   2  11        4.15        4.17      3.37 o
   1   2  11        0.43       -1.27      6.99 o
   2   2  11       27.98       35.77      4.69 o
   3   2  11       66.31       70.79      6.20 o
   4   2  11       20.87       24.74      6.49 o
   5   2  11        9.58       21.77      4.92 o
   6   2  11      171.97      218.56     15.74 o
   7   2  11       19.20       23.03      8.61 o
 -13   3  11       10.55        8.51      3.67 o
 -12   3  11        7.90        8.46      3.62 o
 -11   3  11       51.63       53.50      5.80 o
 -10   3  11       16.24       10.85      4.31 o
  -9   3  11      140.73      137.94      9.31 o
  -8   3  11      111.61      106.30      8.61 o
  -7   3  11       41.45       36.64      5.90 o
  -6   3  11      150.94      166.77     10.42 o
  -5   3  11       61.38       51.69      6.75 o
  -4   3  11        5.00        1.01      4.31 o
  -3   3  11       77.74       69.88      8.67 o
  -2   3  11      246.84      257.01      9.96 o
  -1   3  11       57.68       61.18      6.46 o
   0   3  11        5.27       -0.99      3.31 o
   1   3  11        7.95        4.46      3.29 o
   2   3  11        2.51        4.73      3.63 o
   3   3  11        0.62       -3.19      3.19 o
   4   3  11       69.42       91.08      7.16 o
   5   3  11       33.02       57.19      6.30 o
   6   3  11        7.25       10.90      7.18 o
   7   3  11        5.60        0.85      6.65 o
 -13   4  11        7.82        5.90      3.88 o
 -12   4  11        3.37       -1.65      3.35 o
 -11   4  11       44.54       46.85      5.80 o
 -10   4  11       63.11       64.98      6.70 o
  -9   4  11        3.71       -0.11      3.88 o
  -8   4  11        9.43       15.58      4.84 o
  -7   4  11       93.53       91.73      8.67 o
  -6   4  11       41.46       25.79      6.01 o
  -5   4  11       34.61       27.07      5.90 o
  -4   4  11       15.66        5.74      4.63 o
  -3   4  11        1.40        3.03      4.15 o
  -2   4  11      170.34      168.57      8.40 o
  -1   4  11       78.67       83.38      6.83 o
   0   4  11       31.59       27.31      4.53 o
   1   4  11       22.50       23.92      4.44 o
   2   4  11       66.94       72.65      6.24 o
   3   4  11      102.30      125.88     11.83 o
   4   4  11        6.85        1.44      3.98 o
   5   4  11        6.12        3.99     10.13 o
   6   4  11        1.28       -6.06      6.06 o
   7   4  11       14.68       11.81      7.82 o
 -13   5  11        2.05        0.74      4.04 o
 -12   5  11       74.46       68.39      7.07 o
 -11   5  11        0.70        4.20      4.25 o
 -10   5  11        3.01        7.18      4.52 o
  -9   5  11       19.50       10.85      5.16 o
  -8   5  11       64.72       53.92      7.23 o
  -7   5  11      183.06      182.08     11.97 o
  -6   5  11       52.79       43.07      6.91 o
  -5   5  11      131.50      137.89     10.69 o
  -4   5  11       32.63       34.09      6.54 o
  -3   5  11       13.14       14.15      5.53 o
  -2   5  11      153.23      166.78      8.54 o
  -1   5  11       28.83       23.22      4.61 o
   0   5  11       61.54       58.57      5.71 o
   1   5  11       21.02       21.17      4.51 o
   2   5  11      244.38      273.03     11.39 o
   3   5  11       11.21        5.01      4.95 o
   4   5  11        6.73       10.20      4.40 o
   5   5  11        7.53       10.15      4.57 o
   6   5  11       26.77       28.56      8.56 o
 -12   6  11        7.22        4.84      4.73 o
 -11   6  11      106.91      105.93      9.73 o
 -10   6  11        9.60        9.73      5.16 o
  -9   6  11       70.12       68.23      7.92 o
  -8   6  11        7.65        8.24      5.53 o
  -7   6  11      132.33      158.90     11.75 o
  -6   6  11        2.96        6.91      5.26 o
  -5   6  11       41.35       38.45      7.02 o
  -4   6  11       39.90       47.59      7.44 o
  -3   6  11       12.95       15.26      5.69 o
  -2   6  11       16.73       17.55      6.01 o
  -1   6  11       53.48       49.67      5.69 o
   0   6  11       22.97       23.20      4.72 o
   1   6  11        1.34       -3.48      3.48 o
   2   6  11       15.00       10.39      5.77 o
   3   6  11        5.47        9.29      4.52 o
   4   6  11        4.92       11.15      4.75 o
   5   6  11       15.21       12.82      7.44 o
   6   6  11        5.67        0.04      4.52 o
 -11   7  11       29.29       34.57      7.13 o
 -10   7  11       52.39       43.82      7.55 o
  -9   7  11       54.11       55.15      7.98 o
  -8   7  11       32.98       25.31      6.49 o
  -7   7  11        0.67        1.44      5.05 o
  -6   7  11       17.90       21.70      6.28 o
  -5   7  11       24.95       20.63      6.38 o
  -4   7  11        0.23       -5.05      5.05 o
  -3   7  11        0.46       -2.18      4.57 o
  -2   7  11       50.16       57.54      8.40 o
  -1   7  11       38.08       36.55      7.39 o
   0   7  11       34.44       40.43      5.59 o
   1   7  11       26.90       19.36      4.88 o
   2   7  11       50.87       52.50      6.26 o
   3   7  11       59.46       65.48      7.21 o
   4   7  11       34.57       49.27      6.56 o
   5   7  11       18.99       19.21      5.54 o
 -10   8  11        1.62        6.22      5.80 o
  -9   8  11       12.10       19.30      6.49 o
  -8   8  11       30.42       30.68      7.29 o
  -7   8  11        8.88        5.96      5.96 o
  -6   8  11        0.77       -2.29      4.84 o
  -5   8  11       66.86       79.02      9.52 o
  -4   8  11        3.13       -1.17      5.58 o
  -3   8  11       55.97       61.42      8.99 o
  -2   8  11        7.47       -0.96      5.58 o
  -1   8  11       26.44       29.83      7.39 o
   0   8  11       96.23      101.59      9.89 o
   1   8  11       12.27        9.41      4.69 o
   2   8  11        1.82       -4.00      4.00 o
   3   8  11       39.79       39.13      8.11 o
   4   8  11       40.86       25.15      8.77 o
  -9   9  11        3.11       -1.60      5.74 o
  -8   9  11       11.99        4.68      6.38 o
  -7   9  11        2.73       -2.39      5.64 o
  -6   9  11       15.06       10.74      6.65 o
  -5   9  11       25.59       17.28      7.23 o
  -4   9  11        0.95       -0.58      5.85 o
  -3   9  11       25.02       31.11      7.98 o
  -2   9  11       15.95        1.54      6.06 o
  -1   9  11        1.79        4.57      6.12 o
   0   9  11       21.92       16.27      7.18 o
   1   9  11       18.35       12.49      5.12 o
   2   9  11       30.76       31.12      4.74 o
   3   9  11        7.16        7.50      4.06 o
  -7  10  11        5.49       13.24      7.29 o
  -6  10  11       20.47       24.99      7.76 o
  -5  10  11       15.73       13.72      7.34 o
  -4  10  11      100.49       77.37     10.80 o
  -3  10  11       15.76       12.92      7.07 o
  -2  10  11       17.04       14.46      7.23 o
  -1  10  11        4.23        7.82      7.02 o
   0  10  11       28.91       38.29      8.88 o
   1  10  11        3.53        7.18      6.70 o
  -5 -10  12       10.03       10.10      7.71 o
  -4 -10  12       32.60       47.70     10.16 o
  -3 -10  12       12.71        7.55      7.13 o
  -8  -9  12        8.18       19.46      7.18 o
  -7  -9  12       28.97       26.96      7.82 o
  -6  -9  12        0.47       -6.06      6.06 o
  -5  -9  12        8.61       10.16      7.34 o
  -4  -9  12       23.64       28.50      8.67 o
  -3  -9  12       12.68       17.28      8.08 o
  -2  -9  12        7.70       11.27      7.29 o
  -1  -9  12       28.78       33.40      9.15 o
   0  -9  12       30.70       35.68      5.42 o
   1  -9  12       43.94       56.44      8.73 o
  -9  -8  12        4.79        8.83      6.01 o
  -8  -8  12       31.95       39.56      8.24 o
  -7  -8  12       12.81       11.75      7.07 o
  -6  -8  12        3.10        0.21      5.96 o
  -5  -8  12       89.51      112.21     12.28 o
  -4  -8  12       28.05       17.50      7.76 o
  -3  -8  12       47.37       20.37      8.72 o
  -2  -8  12        3.81       -1.86      6.22 o
  -1  -8  12        2.75       -2.29      6.12 o
   0  -8  12        5.95        1.64      6.59 o
   1  -8  12       37.21       37.42      5.42 o
   2  -8  12       10.78        3.69      4.61 o
 -11  -7  12       35.97       49.08      8.24 o
 -10  -7  12       27.28       27.00      4.55 o
  -9  -7  12       35.66       42.26      5.21 o
  -8  -7  12       17.06       12.66      6.28 o
  -7  -7  12       31.93       33.29      8.14 o
  -6  -7  12        9.10        8.35      6.38 o
  -5  -7  12        3.21       -1.28      5.42 o
  -4  -7  12      113.83      145.18     12.98 o
  -3  -7  12        0.72       -4.68      4.68 o
  -2  -7  12        1.17       -1.75      5.96 o
  -1  -7  12        1.39       -3.91      3.91 o
   0  -7  12        3.29       -5.09      7.42 o
   1  -7  12        3.18        0.44      7.55 o
   2  -7  12        1.36        6.36      5.96 o
   3  -7  12       12.11        7.72      7.55 o
 -11  -6  12       12.51       31.61      4.73 o
 -10  -6  12       11.28       12.98      3.88 o
  -9  -6  12       37.53       52.18      7.29 o
  -8  -6  12        4.50        3.77      5.48 o
  -7  -6  12       62.39       75.57      9.09 o
  -6  -6  12        5.56       11.97      6.12 o
  -5  -6  12       15.56       13.67      6.28 o
  -4  -6  12       10.52       16.38      6.49 o
  -3  -6  12        9.21       18.61      6.70 o
  -2  -6  12       21.12       11.71      4.48 o
  -1  -6  12       42.65       45.42      5.87 o
   0  -6  12       39.83       32.73      5.66 o
   1  -6  12        0.78       -4.15      4.15 o
   2  -6  12       36.68       37.96      7.07 o
   3  -6  12        3.33       -4.43      4.43 o
   4  -6  12        0.07       -1.77      4.69 o
 -12  -5  12       10.97       11.79      3.54 o
 -11  -5  12       32.64       35.88      4.62 o
 -10  -5  12       51.11       47.51      5.11 o
  -9  -5  12       15.20       15.91      3.76 o
  -8  -5  12       45.17       37.94      4.59 o
  -7  -5  12       11.30       16.58      3.39 o
  -6  -5  12       54.56       61.00     14.33 o
  -5  -5  12        0.39       -4.47      4.47 o
  -4  -5  12       42.25       27.71      6.81 o
  -3  -5  12       25.40       31.16      7.13 o
  -2  -5  12       19.17       15.93      4.55 o
  -1  -5  12        0.31        0.24      3.68 o
   0  -5  12      176.97      207.12     10.14 o
   1  -5  12        3.95        4.96      4.13 o
   2  -5  12        7.33       12.09      4.60 o
   3  -5  12        7.99        8.24      4.81 o
   4  -5  12       36.44       31.18      6.17 o
   5  -5  12       11.32        7.64      6.94 o
 -13  -4  12       15.12       10.69      5.80 o
 -12  -4  12       25.37       34.04      4.24 o
 -11  -4  12        2.23        1.37      2.82 o
 -10  -4  12       14.81       18.20      3.66 o
  -9  -4  12       79.04       81.98      7.44 o
  -8  -4  12       21.84       19.05      3.74 o
  -7  -4  12       21.00       22.58     11.22 o
  -6  -4  12       24.12       24.75      5.08 o
  -5  -4  12       51.10       50.05      4.27 o
  -4  -4  12        2.13       -3.99      4.47 o
  -3  -4  12       54.60       41.80      7.82 o
  -2  -4  12       66.61       59.52      5.97 o
  -1  -4  12       50.69       54.47      6.09 o
   0  -4  12       14.66       12.54      4.25 o
   1  -4  12       58.96       64.63     14.65 o
   2  -4  12       27.27       17.02      4.83 o
   3  -4  12       17.68       23.65      5.45 o
   4  -4  12       36.40       40.39      6.07 o
   5  -4  12       31.60       36.72      6.16 o
 -13  -3  12        0.34       -0.32      4.52 o
 -12  -3  12       20.72       17.55      3.45 o
 -11  -3  12       51.18       42.91      4.52 o
 -10  -3  12        1.83       -0.60      2.65 o
  -9  -3  12       44.05       54.56      4.68 o
  -8  -3  12       92.92       90.57      5.88 o
  -7  -3  12        7.25        4.16      3.54 o
  -6  -3  12       39.14       40.22      9.31 o
  -5  -3  12       24.92       21.04      5.98 o
  -4  -3  12       51.60       55.09      7.44 o
  -3  -3  12       30.22       36.11      6.86 o
  -2  -3  12       20.50       29.22      4.95 o
  -1  -3  12       18.12       14.54      4.06 o
   0  -3  12        9.74       13.11      4.01 o
   1  -3  12        0.49       -3.16      3.16 o
   2  -3  12       10.29        4.84      4.15 o
   3  -3  12       29.46       28.74      5.34 o
   4  -3  12       22.65       31.15      6.70 o
   5  -3  12       10.09        0.87      5.90 o
   6  -3  12       43.22       30.10      8.88 o
 -13  -2  12       11.61        9.73      5.85 o
 -12  -2  12       15.82        8.96      3.07 o
 -11  -2  12        1.99        5.80      2.74 o
 -10  -2  12       63.11       64.35      4.92 o
  -9  -2  12       65.57       66.79      4.94 o
  -8  -2  12      217.19      217.00      8.44 o
  -7  -2  12        9.80       12.27      3.18 o
  -6  -2  12      155.86      160.16      7.15 o
  -5  -2  12       14.05       23.93      5.58 o
  -4  -2  12       24.75       44.14      6.81 o
  -3  -2  12       54.79       59.08      7.92 o
  -2  -2  12      163.06      162.11      8.52 o
  -1  -2  12      102.08      110.25      8.40 o
   0  -2  12        7.47        5.57      3.57 o
   1  -2  12       25.47       27.03      4.57 o
   2  -2  12      174.25      200.50      9.75 o
   3  -2  12       15.64       13.48      4.59 o
   4  -2  12       58.53       72.81     12.50 o
   5  -2  12       28.91       20.15      7.95 o
   6  -2  12       10.86        6.49      7.60 o
 -13  -1  12       18.01       19.62      6.54 o
 -12  -1  12        3.25        1.45      2.63 o
 -11  -1  12       88.26       91.32      9.60 o
 -10  -1  12       12.17       11.14      3.08 o
  -9  -1  12        2.34        3.75      2.68 o
  -8  -1  12       13.26        7.79      3.00 o
  -7  -1  12      277.76      299.78      9.83 o
  -6  -1  12        1.00       -0.83      2.49 o
  -5  -1  12       24.01       31.91      5.85 o
  -4  -1  12       37.63       37.92      6.33 o
  -3  -1  12        9.86       19.14      5.32 o
  -2  -1  12       24.68       18.29      4.32 o
  -1  -1  12       41.76       37.00      6.57 o
   0  -1  12       89.37       77.04      6.70 o
   1  -1  12        9.01       19.42      4.84 o
   2  -1  12        0.16       -2.49      3.65 o
   3  -1  12       50.35       47.42      5.69 o
   4  -1  12       26.69       29.62      5.26 o
   5  -1  12       14.64       20.29      5.56 o
   6  -1  12        7.18        8.08      7.66 o
 -13   0  12        1.65        4.63      5.37 o
 -12   0  12       83.01       93.66      5.73 o
 -11   0  12        0.01       -2.38      2.39 o
 -10   0  12        0.16        1.96      2.74 o
  -9   0  12        0.21       -1.71      3.00 o
  -8   0  12       14.23       17.72      5.05 o
  -7   0  12       19.56       19.12      4.87 o
  -6   0  12       73.09       73.81      7.87 o
  -5   0  12        0.74       -0.69      4.04 o
  -4   0  12       22.26       29.83      5.96 o
  -3   0  12        5.68        9.09      4.47 o
  -2   0  12      362.69      389.83     16.09 o
  -1   0  12       19.89       23.79      4.36 o
   0   0  12        3.87        6.01      3.53 o
   1   0  12        2.66        1.45      3.38 o
   2   0  12        9.65        6.18      4.00 o
   3   0  12        0.94       -1.58      3.83 o
   4   0  12        1.77       -3.88      3.88 o
   5   0  12        0.10       -1.09      6.65 o
   6   0  12      114.09      151.61     13.93 o
 -12   1  12        3.26        8.56      3.46 o
 -11   1  12       88.61       89.61      7.50 o
 -10   1  12       11.77       12.66      4.25 o
  -9   1  12        2.29        1.01      4.04 o
  -8   1  12       12.98        5.85      4.68 o
  -7   1  12      276.39      276.90     14.20 o
  -6   1  12        1.13       -4.04      4.04 o
  -5   1  12       23.45       14.04      5.11 o
  -4   1  12       37.88       28.98      6.01 o
  -3   1  12       11.06       12.50      4.79 o
  -2   1  12       24.81       22.99      4.42 o
  -1   1  12       42.01       34.74      4.92 o
   0   1  12       89.05       76.92      6.35 o
   1   1  12        9.32       10.54      3.99 o
   2   1  12        0.15       -3.46      3.46 o
   3   1  12       49.84       50.53      6.91 o
   4   1  12       26.98       24.23      5.24 o
   5   1  12       14.70       28.42      5.69 o
   6   1  12        6.97       -0.80      6.91 o
 -13   2  12       11.35        7.23      3.94 o
 -12   2  12       16.46       16.70      4.25 o
 -11   2  12        1.85        9.15      3.83 o
 -10   2  12       62.81       61.42      6.49 o
  -9   2  12       65.21       52.38      6.49 o
  -8   2  12      218.26      212.55     12.07 o
  -7   2  12        9.76       19.68      5.48 o
  -6   2  12      154.22      160.28     10.90 o
  -5   2  12       13.55       12.55      5.11 o
  -4   2  12       23.92       24.94      6.01 o
  -3   2  12       54.75       55.73      7.39 o
  -2   2  12      161.28      169.29      8.46 o
  -1   2  12      102.41       96.27      6.77 o
   0   2  12        7.37        1.95      3.39 o
   1   2  12       26.28       22.40      4.55 o
   2   2  12      173.42      187.17     24.52 o
   3   2  12       15.54       17.69      6.73 o
   4   2  12       58.56       74.88     12.74 o
   5   2  12       29.16       35.80      9.15 o
   6   2  12       11.37       10.21      7.71 o
 -13   3  12        0.36       -2.61      3.56 o
 -12   3  12       21.10       25.47      4.68 o
 -11   3  12       51.04       50.57      5.96 o
 -10   3  12        2.37        2.23      3.99 o
  -9   3  12       43.59       31.27      6.01 o
  -8   3  12       95.54       88.86      8.72 o
  -7   3  12        8.12       -1.22      4.41 o
  -6   3  12       38.57       43.07      6.81 o
  -5   3  12       25.21       24.14      5.69 o
  -4   3  12       51.78       39.14      6.75 o
  -3   3  12       29.57       26.48      6.33 o
  -2   3  12       20.71       17.67      4.27 o
  -1   3  12       17.66       13.35      4.14 o
   0   3  12        9.91       12.56      3.99 o
   1   3  12        0.58        2.93      3.55 o
   2   3  12       10.09       10.56      4.34 o
   3   3  12       29.45       36.60      5.49 o
   4   3  12       21.15       32.20      5.52 o
   5   3  12       10.15       14.13      5.11 o
   6   3  12       43.09       53.12     10.26 o
 -12   4  12       25.18       22.81      5.37 o
 -11   4  12        2.26       -3.67      3.67 o
 -10   4  12       15.24        6.06      4.63 o
  -9   4  12       78.87       75.14      7.71 o
  -8   4  12       22.18       21.11      5.53 o
  -7   4  12       21.16       23.82      6.06 o
  -6   4  12       24.09       27.92      6.22 o
  -5   4  12       50.22       48.66      7.23 o
  -4   4  12        2.21       -2.50      4.41 o
  -3   4  12       54.85       71.05      8.30 o
  -2   4  12       68.37       66.69      8.35 o
  -1   4  12       49.68       59.26      6.94 o
   0   4  12       14.73       16.93      4.20 o
   1   4  12       59.60       71.23      6.39 o
   2   4  12       27.34       23.60      8.67 o
   3   4  12       17.67       26.32      5.07 o
   4   4  12       36.73       36.63      5.87 o
   5   4  12       32.32       29.09      8.88 o
 -12   5  12       11.04       16.06      5.00 o
 -11   5  12       32.52       35.95      6.33 o
 -10   5  12       49.58       48.50      6.97 o
  -9   5  12       15.40       12.92      5.26 o
  -8   5  12       43.74       59.13      7.55 o
  -7   5  12       11.26        3.35      5.53 o
  -6   5  12       56.33       47.54      7.60 o
  -5   5  12        0.33       -4.25      4.25 o
  -4   5  12       40.73       36.85      7.07 o
  -3   5  12       25.63       21.06      6.22 o
  -2   5  12       19.21       18.03      6.17 o
  -1   5  12        0.26       -0.09      3.59 o
   0   5  12      177.05      200.17      9.98 o
   1   5  12        4.00        6.67      4.08 o
   2   5  12        7.04        6.12      4.29 o
   3   5  12        8.00        6.94      4.37 o
   4   5  12       36.30       45.83      6.30 o
   5   5  12       11.43        5.69      7.60 o
 -11   6  12       12.52       11.06      5.58 o
 -10   6  12       10.98       11.06      5.42 o
  -9   6  12       37.69       47.81      7.50 o
  -8   6  12        4.22       -1.65      5.21 o
  -7   6  12       62.35       66.79      8.67 o
  -6   6  12        5.57        6.54      5.32 o
  -5   6  12       15.83       10.64      5.74 o
  -4   6  12       10.40        8.30      5.64 o
  -3   6  12        9.59       12.28      6.01 o
  -2   6  12       21.31       10.74      6.59 o
  -1   6  12       42.46       39.46      7.71 o
   0   6  12       40.03       29.60      5.37 o
   1   6  12        1.15       -0.63      3.88 o
   2   6  12       36.34       49.18      6.49 o
   3   6  12        3.31        3.15      4.36 o
   4   6  12        0.08        5.40      4.31 o
 -10   7  12       28.18       28.02      6.86 o
  -9   7  12       35.28       47.28      7.87 o
  -8   7  12       17.58       20.63      6.54 o
  -7   7  12       32.21       36.37      7.44 o
  -6   7  12        9.28       13.24      6.01 o
  -5   7  12        3.16        6.28      6.01 o
  -4   7  12      113.64      128.64     11.91 o
  -3   7  12        0.54       -5.48      5.48 o
  -2   7  12        1.15       -5.53      5.53 o
  -1   7  12        1.36       -4.31      5.74 o
   0   7  12        3.61        4.68      6.12 o
   1   7  12        3.00        2.12      4.36 o
   2   7  12        1.39       -3.78     11.06 o
   3   7  12       12.29        9.84      5.20 o
  -9   8  12        4.28        4.84      5.74 o
  -8   8  12       31.93       34.35      7.76 o
  -7   8  12       12.69       -5.48      5.53 o
  -6   8  12        3.35        5.32      6.28 o
  -5   8  12       89.03      103.48     11.27 o
  -4   8  12       28.00       19.20      7.39 o
  -3   8  12       47.04       35.68      8.24 o
  -2   8  12        3.89       -0.37      6.01 o
  -1   8  12        2.75       -3.72      5.64 o
   0   8  12        5.93       -0.37      6.43 o
   1   8  12       37.36       38.87      8.77 o
   2   8  12       10.68       18.37      5.38 o
  -8   9  12        8.27       18.35      7.39 o
  -7   9  12       29.29       39.72      8.35 o
  -6   9  12        0.49       -5.16      6.12 o
  -5   9  12        8.51       -2.39      6.86 o
  -4   9  12       24.09       25.47      7.92 o
  -3   9  12       12.88       22.55      7.66 o
  -2   9  12        7.57       10.37      7.07 o
  -1   9  12       29.17       34.19      8.72 o
   0   9  12       30.68       29.19      8.51 o
   1   9  12       43.70       56.05     10.05 o
  -5  10  12        9.85        6.17      7.13 o
  -4  10  12       32.72       34.35      9.25 o
  -3  10  12       12.94       16.43      7.50 o
  -5  -9  13       33.29       42.86      9.94 o
  -4  -9  13       27.41       21.43      8.72 o
  -3  -9  13        0.70        2.07      6.75 o
  -8  -8  13        3.11        7.23      6.49 o
  -7  -8  13       10.01       14.36      7.44 o
  -6  -8  13       35.46       32.86      9.15 o
  -5  -8  13       19.67       21.43      8.40 o
  -4  -8  13        0.23       -3.03      7.13 o
  -3  -8  13       20.54       24.14      9.09 o
  -2  -8  13        8.56       -5.53      6.49 o
  -1  -8  13        3.27       -6.65      6.65 o
   0  -8  13       10.68        1.44      7.87 o
  -9  -7  13       18.32       16.06      7.18 o
  -8  -7  13       42.21       50.63      5.51 o
  -7  -7  13        3.87        4.73      6.38 o
  -6  -7  13        0.04       -3.08      5.96 o
  -5  -7  13        0.12        0.74      6.22 o
  -4  -7  13        3.49       -0.96      6.22 o
  -3  -7  13        5.03       -5.21      6.17 o
  -2  -7  13        3.31       -4.84      6.22 o
  -1  -7  13        5.28       -5.90      6.01 o
   0  -7  13        0.58        2.18      4.54 o
   1  -7  13       25.52       34.51      6.47 o
   2  -7  13       35.18       49.99      9.89 o
 -10  -6  13       29.52       29.33      4.77 o
  -9  -6  13       49.13       46.41      5.42 o
  -8  -6  13       12.72       10.54      3.90 o
  -7  -6  13      115.81      136.58      7.51 o
  -6  -6  13       27.83       29.67      7.60 o
  -5  -6  13        3.11        2.61      6.12 o
  -4  -6  13        0.47       -1.91      5.37 o
  -3  -6  13       33.77       37.60      8.88 o
  -2  -6  13       13.63       20.31      7.60 o
  -1  -6  13        1.66       -1.60      6.01 o
   0  -6  13        0.93       -4.39      5.48 o
   1  -6  13        0.62        0.45      4.66 o
   2  -6  13       10.01        0.88      5.50 o
   3  -6  13        4.21       -7.63      7.63 o
 -11  -5  13        9.14       10.44      6.20 o
 -10  -5  13       25.37       18.62      5.13 o
  -9  -5  13        0.46       -3.32      3.32 o
  -8  -5  13       67.60       77.24      7.07 o
  -7  -5  13      136.75      136.26      7.47 o
  -6  -5  13        4.02       -1.28      5.37 o
  -5  -5  13        4.26        2.92      5.32 o
  -4  -5  13       35.98       36.80      7.92 o
  -3  -5  13        3.83        4.04      6.01 o
  -2  -5  13       93.31      110.03     11.86 o
  -1  -5  13        0.57       -1.63      3.84 o
   0  -5  13        2.47       -0.26      4.00 o
   1  -5  13        6.03        7.11      4.68 o
   2  -5  13       17.41       18.93      5.38 o
   3  -5  13        1.50       -1.32      4.69 o
 -12  -4  13        7.81       15.16      6.17 o
 -11  -4  13        3.28        1.28      2.93 o
 -10  -4  13       37.46       37.17      4.52 o
  -9  -4  13       39.60       52.57      5.10 o
  -8  -4  13       20.83       19.12      3.87 o
  -7  -4  13       38.93       52.27      8.03 o
  -6  -4  13        1.58       -1.65      5.00 o
  -5  -4  13       10.70       12.66      6.01 o
  -4  -4  13        8.61       -0.11      5.16 o
  -3  -4  13       38.52       46.32      8.30 o
  -2  -4  13        0.28       -1.38      5.42 o
  -1  -4  13       33.59       26.24      4.86 o
   0  -4  13        6.49       13.08      4.65 o
   1  -4  13       78.73      103.05      9.60 o
   2  -4  13        8.83        9.84      4.65 o
   3  -4  13       51.98       63.52      7.14 o
   4  -4  13        1.87       -0.52      4.87 o
 -12  -3  13       17.42       13.54      3.52 o
 -11  -3  13        2.82        2.06      3.01 o
 -10  -3  13        6.06        5.68      3.20 o
  -9  -3  13       16.41       18.34      3.84 o
  -8  -3  13      120.11      133.76      7.76 o
  -7  -3  13        2.54        4.84      4.79 o
  -6  -3  13       38.08       33.61      6.91 o
  -5  -3  13       80.81      103.27     10.32 o
  -4  -3  13       88.42       99.44     10.05 o
  -3  -3  13       12.10       18.08      6.70 o
  -2  -3  13        2.27        6.59      5.90 o
  -1  -3  13       40.98       38.93      5.34 o
   0  -3  13       39.84       36.19      6.73 o
   1  -3  13       40.08       40.98      5.68 o
   2  -3  13       15.33       16.25      4.88 o
   3  -3  13       28.46       27.69      5.90 o
   4  -3  13       11.93       14.78      5.40 o
 -12  -2  13        0.43        2.02      2.95 o
 -11  -2  13       44.44       47.05      5.69 o
 -10  -2  13       60.83       70.55      5.35 o
  -9  -2  13       20.85       22.41      3.80 o
  -8  -2  13        2.29       -1.03      2.50 o
  -7  -2  13       20.38       26.54      6.06 o
  -6  -2  13       37.34       38.50      7.23 o
  -5  -2  13       12.20       15.95      5.80 o
  -4  -2  13       63.72       79.71      8.99 o
  -3  -2  13        5.46        7.39      5.26 o
  -2  -2  13       73.96      100.77     10.32 o
  -1  -2  13        0.05       -2.07      3.53 o
   0  -2  13       31.69       42.06      7.50 o
   1  -2  13        7.04        4.80      4.19 o
   2  -2  13        0.35       -1.93      3.66 o
   3  -2  13       12.44       14.43      4.89 o
   4  -2  13       11.91        9.02     14.49 o
   5  -2  13       29.58       29.56      8.14 o
 -13  -1  13       11.67       16.17      6.43 o
 -12  -1  13        4.82        8.20      3.18 o
 -11  -1  13       18.59       22.77      3.88 o
 -10  -1  13        4.06       -1.58      2.80 o
  -9  -1  13      102.03      102.80      6.33 o
  -8  -1  13       23.85       24.83      5.48 o
  -7  -1  13       17.27       22.65      5.74 o
  -6  -1  13        5.12        1.38      4.63 o
  -5  -1  13        7.66       12.87      5.16 o
  -4  -1  13       11.45       13.93      5.69 o
  -3  -1  13       78.46       73.65      8.77 o
  -2  -1  13       95.20      117.47     11.27 o
  -1  -1  13       86.67       99.87     14.76 o
   0  -1  13        6.65        8.08      3.97 o
   1  -1  13       10.52        8.10      4.32 o
   2  -1  13        8.99        2.24      4.23 o
   3  -1  13        6.48        1.36      4.29 o
   4  -1  13       19.31       29.47      9.07 o
   5  -1  13       43.88       43.51      6.87 o
 -12   0  13       20.51       32.97      4.95 o
 -11   0  13        2.80        2.77      4.81 o
 -10   0  13        4.56       -1.44      3.83 o
  -9   0  13        0.24       -2.98      3.88 o
  -8   0  13       50.17       50.20      6.97 o
  -7   0  13        1.41       -2.98      3.99 o
  -6   0  13      149.66      159.53     11.38 o
  -5   0  13        8.46        6.81      4.95 o
  -4   0  13       46.63       38.66      6.97 o
  -3   0  13        5.30       19.94      6.22 o
  -2   0  13       59.28       58.71      8.24 o
  -1   0  13        2.85       -3.68      5.88 o
   0   0  13       36.66       39.06      5.23 o
   1   0  13        5.42        4.78      5.11 o
   2   0  13       27.11       12.24      4.50 o
   3   0  13        6.73        7.03      5.32 o
   4   0  13       12.41        7.79      6.28 o
   5   0  13       12.42        8.30      7.55 o
 -12   1  13        4.88       15.00      4.25 o
 -11   1  13       18.17       24.78      5.11 o
 -10   1  13        4.18       -0.96      4.15 o
  -9   1  13      101.71      100.51      8.99 o
  -8   1  13       23.78       21.86      5.69 o
  -7   1  13       17.46       18.35      5.53 o
  -6   1  13        5.07        0.11      4.52 o
  -5   1  13        9.25        7.50      4.95 o
  -4   1  13       10.91        2.55      5.11 o
  -3   1  13       78.41       72.32      8.56 o
  -2   1  13       95.30       76.42      9.20 o
  -1   1  13       87.45      102.35      7.22 o
   0   1  13        6.73        6.34      4.47 o
   1   1  13       10.03        6.69      5.24 o
   2   1  13        8.69        9.49      6.35 o
   3   1  13        6.10        6.38      4.49 o
   4   1  13       19.25       34.53     17.50 o
   5   1  13       44.44       46.34      6.83 o
 -12   2  13        0.44        1.86      3.99 o
 -11   2  13       44.29       41.48      6.28 o
 -10   2  13       61.56       65.62      7.18 o
  -9   2  13       20.94       21.96      5.69 o
  -8   2  13        2.55       -1.28      4.73 o
  -7   2  13       20.54       18.13      5.96 o
  -6   2  13       38.08       48.55      7.23 o
  -5   2  13       12.20       11.11      5.42 o
  -4   2  13       63.18       60.46      8.19 o
  -3   2  13        6.21       -4.47      4.68 o
  -2   2  13       73.49       89.34      9.68 o
  -1   2  13        0.04       -1.62      3.50 o
   0   2  13       32.54       29.78      4.85 o
   1   2  13        6.99        3.84      4.07 o
   2   2  13        0.34        3.90      4.84 o
   3   2  13       12.39        5.87      5.26 o
   4   2  13       11.98       17.66      5.37 o
   5   2  13       29.49       34.88      9.63 o
 -12   3  13       17.47       20.31      4.95 o
 -11   3  13        2.62        6.59      4.31 o
 -10   3  13        5.96       15.16      5.05 o
  -9   3  13       16.68       15.69      5.48 o
  -8   3  13      117.97      139.38     10.53 o
  -7   3  13        2.64        0.74      4.68 o
  -6   3  13       37.42       36.32      6.97 o
  -5   3  13       80.22       84.39      9.20 o
  -4   3  13       88.10      104.76     10.53 o
  -3   3  13       12.14       18.56      6.12 o
  -2   3  13        1.83        4.52      5.32 o
  -1   3  13       40.59       49.46      8.08 o
   0   3  13       39.51       33.03      8.61 o
   1   3  13       39.84       45.35      5.88 o
   2   3  13       15.64       25.15      5.27 o
   3   3  13       28.20       24.18      5.37 o
   4   3  13       11.94       13.28      5.49 o
 -12   4  13        7.88        3.51      4.41 o
 -11   4  13        3.47        3.08      4.41 o
 -10   4  13       36.81       31.16      6.28 o
  -9   4  13       39.59       48.07      7.23 o
  -8   4  13       20.38       21.86      6.06 o
  -7   4  13       39.30       35.79      7.34 o
  -6   4  13        1.62       -4.47      4.47 o
  -5   4  13       10.96       17.44      5.96 o
  -4   4  13        8.57        7.50      5.42 o
  -3   4  13       38.87       52.17      8.14 o
  -2   4  13        0.24       -4.73      4.73 o
  -1   4  13       33.27       26.06      7.18 o
   0   4  13        6.91        8.19      5.37 o
   1   4  13       79.35      107.54      7.88 o
   2   4  13        8.79       14.72      7.87 o
   3   4  13       51.44       70.76      7.24 o
   4   4  13        1.89        5.18      4.76 o
 -11   5  13        9.09        5.74      5.00 o
 -10   5  13       25.27        9.15      5.64 o
  -9   5  13        0.40       -4.52      4.57 o
  -8   5  13       67.89       84.71      8.99 o
  -7   5  13      137.42      150.39     11.75 o
  -6   5  13        4.34       11.11      5.90 o
  -5   5  13        4.13       -4.89      4.89 o
  -4   5  13       35.76       35.63      7.50 o
  -3   5  13        3.75        6.17      5.69 o
  -2   5  13       92.81       92.10     10.58 o
  -1   5  13        0.54       -2.23      5.58 o
   0   5  13        2.39        4.25      6.17 o
   1   5  13        6.10        3.10      4.21 o
   2   5  13       18.16       11.85      7.31 o
   3   5  13        1.47        2.25      4.61 o
 -10   6  13       29.09       20.85      6.43 o
  -9   6  13       48.79       45.89      7.87 o
  -8   6  13       12.96        4.47      5.85 o
  -7   6  13      116.91      146.03     11.97 o
  -6   6  13       27.31       20.21      6.65 o
  -5   6  13        3.06       -2.39      5.37 o
  -4   6  13        0.47       -1.12      5.85 o
  -3   6  13       33.80       14.52      6.81 o
  -2   6  13       13.74       11.38      6.43 o
  -1   6  13        1.75        8.51      6.01 o
   0   6  13        0.95        0.00      5.69 o
   1   6  13        0.67        4.97      4.63 o
   2   6  13       10.11       17.16      5.27 o
   3   6  13        4.08        5.27      4.91 o
  -9   7  13       18.45       31.00      7.44 o
  -8   7  13       42.42       47.49      8.14 o
  -7   7  13        3.75        0.21      5.96 o
  -6   7  13        0.05       -5.21      5.21 o
  -5   7  13        0.16       -0.16      5.80 o
  -4   7  13        3.49        4.15      6.28 o
  -3   7  13        5.21        0.37      6.12 o
  -2   7  13        3.69        0.43      6.28 o
  -1   7  13        5.40       12.18      6.22 o
   0   7  13        0.51        1.81      5.96 o
   1   7  13       25.50       27.76      8.72 o
   2   7  13       34.59       50.25      9.63 o
  -8   8  13        3.06       -4.57      5.96 o
  -7   8  13       10.22        9.89      6.43 o
  -6   8  13       35.19       30.10      8.19 o
  -5   8  13       19.74       15.37      7.71 o
  -4   8  13        0.18       -3.40      6.01 o
  -3   8  13       20.75       22.60      7.98 o
  -2   8  13        7.98        3.62      6.65 o
  -1   8  13        3.39        3.99      6.81 o
   0   8  13       10.93        8.72      6.91 o
  -5   9  13       33.58       50.04      9.84 o
  -4   9  13       27.31       28.56      8.61 o
  -3   9  13        0.67        4.79      7.23 o
  -7  -7  14        1.64        7.07      7.23 o
  -6  -7  14        8.42        1.01      7.02 o
  -5  -7  14       18.41       11.86      7.66 o
  -4  -7  14        1.87       -6.06      6.06 o
  -3  -7  14        5.71       -3.67      6.81 o
  -2  -7  14        2.80        0.32      7.44 o
  -1  -7  14        8.87       -5.69      6.81 o
  -9  -6  14       19.17       14.84      6.91 o
  -8  -6  14        1.26        2.77      5.85 o
  -7  -6  14       28.80       40.42      8.51 o
  -6  -6  14        3.72        4.79      6.28 o
  -5  -6  14       20.84       24.67      8.24 o
  -4  -6  14       22.78       26.80      8.67 o
  -3  -6  14        0.87       -1.06      6.70 o
  -2  -6  14        4.25        0.32      6.65 o
  -1  -6  14        9.72        7.92      7.66 o
   0  -6  14       16.94       15.05      8.35 o
 -10  -5  14        2.66        2.18      5.05 o
  -9  -5  14       52.05       55.25      8.61 o
  -8  -5  14        6.31       13.08      5.96 o
  -7  -5  14       57.32       61.42      9.41 o
  -6  -5  14       13.18        9.84      6.70 o
  -5  -5  14       35.05       42.86      8.46 o
  -4  -5  14       46.98       48.87      9.36 o
  -3  -5  14        4.21       -1.54      6.38 o
  -2  -5  14       11.00        8.67      7.07 o
  -1  -5  14        3.15       11.54      7.13 o
   0  -5  14       20.87       18.24      7.98 o
   1  -5  14       11.63       25.96      9.68 o
 -11  -4  14       32.02       37.17      7.02 o
 -10  -4  14       28.62       27.60      6.54 o
  -9  -4  14       17.48       14.25      6.06 o
  -8  -4  14       12.93       16.64      6.28 o
  -7  -4  14       46.49       51.16      8.72 o
  -6  -4  14        0.00       -5.26      5.26 o
  -5  -4  14        3.40        1.91      6.01 o
  -4  -4  14        1.82       -1.12      5.53 o
  -3  -4  14        0.81       -5.58      5.58 o
  -2  -4  14       14.77        3.46      7.07 o
  -1  -4  14       69.07       76.42     11.17 o
   0  -4  14        0.14        2.45      6.43 o
   1  -4  14       23.78       24.54      5.58 o
   2  -4  14       34.58       38.18      7.05 o
 -11  -3  14        7.44       13.27      3.59 o
 -10  -3  14       26.51       31.11      6.70 o
  -9  -3  14       38.98       41.43      7.44 o
  -8  -3  14        7.47       16.01      6.12 o
  -7  -3  14       59.16       68.12      8.77 o
  -6  -3  14       30.01       41.05      7.76 o
  -5  -3  14       11.25       19.99      7.13 o
  -4  -3  14        3.29        2.02      5.69 o
  -3  -3  14       41.28       60.30      9.25 o
  -2  -3  14      170.70      195.27     15.00 o
  -1  -3  14        4.84        9.94      6.43 o
   0  -3  14        4.69        6.99      6.33 o
   1  -3  14       28.55       44.88      6.31 o
   2  -3  14        0.25       -4.19      4.19 o
   3  -3  14        6.36        5.59      5.09 o
 -11  -2  14       11.79       13.79      7.39 o
 -10  -2  14        3.90       12.07      5.21 o
  -9  -2  14        6.17        4.31      5.32 o
  -8  -2  14       39.89       52.06      7.66 o
  -7  -2  14       20.31       22.49      6.22 o
  -6  -2  14       11.00        4.36      5.42 o
  -5  -2  14        0.94       -4.41      4.41 o
  -4  -2  14       80.85      105.82     10.95 o
  -3  -2  14       11.91        9.47      6.12 o
  -2  -2  14        4.14       -3.14      5.48 o
  -1  -2  14        4.19        3.35      6.17 o
   0  -2  14       19.15       23.70      7.52 o
   1  -2  14        2.44        2.50      4.21 o
   2  -2  14       56.67       76.05      7.59 o
   3  -2  14       65.08       79.76      9.86 o
 -12  -1  14       11.92        4.84      5.42 o
 -11  -1  14       22.60       29.04      5.58 o
 -10  -1  14        4.27        8.08      4.89 o
  -9  -1  14       16.13       22.39      6.17 o
  -8  -1  14       11.50       11.75      5.80 o
  -7  -1  14       33.53       32.49      6.91 o
  -6  -1  14        2.30       -4.36      4.36 o
  -5  -1  14        4.53        2.87      5.16 o
  -4  -1  14       26.75       33.82      7.34 o
  -3  -1  14       50.05       63.71      9.09 o
  -2  -1  14        7.25       -3.62      5.26 o
  -1  -1  14        3.39        6.12      6.49 o
   0  -1  14       16.65       14.61      4.68 o
   1  -1  14        7.14        5.43      4.39 o
   2  -1  14        3.17        3.49      6.09 o
   3  -1  14       14.80        6.25      6.41 o
 -11   0  14        0.73       -3.40      3.62 o
 -10   0  14       27.18       21.91      5.80 o
  -9   0  14        0.50       -4.09      4.09 o
  -8   0  14       34.68       31.27      6.97 o
  -7   0  14        1.18       -4.15      4.68 o
  -6   0  14        2.58       -4.15      4.15 o
  -5   0  14        0.08       -0.74      4.47 o
  -4   0  14        8.78        4.84      5.16 o
  -3   0  14        1.87        1.06      5.11 o
  -2   0  14       38.10       30.31      7.76 o
  -1   0  14        0.79        2.02      5.96 o
   0   0  14      117.78      135.21      8.81 o
   1   0  14        3.54        2.22      4.24 o
   2   0  14       21.12       44.92      7.95 o
   3   0  14        0.00       -3.46      4.53 o
 -11   1  14       22.37       25.26      5.32 o
 -10   1  14        4.25        7.13      4.63 o
  -9   1  14       16.82       13.93      5.32 o
  -8   1  14       11.27       11.01      5.58 o
  -7   1  14       34.63       44.88      7.39 o
  -6   1  14        2.09       -4.47      4.68 o
  -5   1  14        4.51        8.46      5.32 o
  -4   1  14       26.62       28.66      6.97 o
  -3   1  14       50.18       41.00      7.92 o
  -2   1  14        7.05        3.67      5.85 o
  -1   1  14        3.34        2.02      5.69 o
   0   1  14       16.53       16.11      4.84 o
   1   1  14        6.46        4.91      4.42 o
   2   1  14        3.12        0.65      4.40 o
   3   1  14       14.87       11.02     13.40 o
 -11   2  14       12.18        6.75      4.57 o
 -10   2  14        3.79        4.73      4.73 o
  -9   2  14        6.11        9.41      5.48 o
  -8   2  14       39.03       32.70      6.91 o
  -7   2  14       20.33       11.11      5.96 o
  -6   2  14       11.13       -1.22      5.26 o
  -5   2  14        0.90       -3.19      4.95 o
  -4   2  14       80.77       89.34      9.73 o
  -3   2  14       11.71        9.73      5.96 o
  -2   2  14        4.61       -2.55      5.58 o
  -1   2  14        4.09        0.58      5.90 o
   0   2  14       20.16       26.85      7.60 o
   1   2  14        2.43        1.39      4.00 o
   2   2  14       56.01       85.00      7.73 o
   3   2  14       64.89       85.38      8.12 o
 -11   3  14        7.50       -3.94      4.57 o
 -10   3  14       26.54       27.39      6.28 o
  -9   3  14       38.59       52.75      7.66 o
  -8   3  14        7.66       12.71      5.85 o
  -7   3  14       58.73       50.47      8.19 o
  -6   3  14       30.46       28.50      7.55 o
  -5   3  14       11.35        5.90      5.90 o
  -4   3  14        3.43        5.48      5.64 o
  -3   3  14       40.10       45.73      8.14 o
  -2   3  14      170.96      208.62     14.62 o
  -1   3  14        4.79        7.55      6.06 o
   0   3  14        5.16        4.68      5.96 o
   1   3  14       28.32       37.45      5.94 o
   2   3  14        0.34        5.43      7.47 o
   3   3  14        6.53       11.61      5.50 o
 -10   4  14       28.29       28.93      6.70 o
  -9   4  14       17.61       15.58      6.01 o
  -8   4  14       13.29        7.92      5.90 o
  -7   4  14       47.60       68.65      8.77 o
  -6   4  14        0.01        4.41      5.69 o
  -5   4  14        3.32       13.40      6.22 o
  -4   4  14        1.89       -5.32      5.32 o
  -3   4  14        0.92        0.16      5.90 o
  -2   4  14       15.03       12.50      6.75 o
  -1   4  14       68.85       91.57     10.48 o
   0   4  14        0.13       -0.21      5.64 o
   1   4  14       23.79       24.25      7.92 o
   2   4  14       34.55       39.83      7.74 o
 -10   5  14        2.15       -4.68      4.95 o
  -9   5  14       52.44       47.28      8.19 o
  -8   5  14        6.26        9.36      6.33 o
  -7   5  14       57.51       59.67      9.09 o
  -6   5  14       12.17       21.32      7.02 o
  -5   5  14       34.74       43.93      8.40 o
  -4   5  14       47.25       55.73      8.83 o
  -3   5  14        4.33       -1.38      6.06 o
  -2   5  14       11.92       17.66      7.34 o
  -1   5  14        3.14        8.51      6.43 o
   0   5  14       20.63       22.71      7.34 o
   1   5  14       11.77        8.77      7.02 o
   2   5  14       23.16       23.56      8.40 o
  -9   6  14       19.14       23.88      6.81 o
  -8   6  14        1.29        1.44      5.96 o
  -7   6  14       28.64       30.79      7.98 o
  -6   6  14        3.73       -5.21      5.21 o
  -5   6  14       20.28       18.08      7.50 o
  -4   6  14       22.88       11.59      7.34 o
  -3   6  14        0.92       -5.00      5.00 o
  -2   6  14        4.17       -0.69      6.43 o
  -1   6  14        8.81        2.02      6.33 o
   0   6  14       17.07        9.78      7.23 o
  -7   7  14        1.62        3.99      6.54 o
  -6   7  14        8.25        1.28      6.38 o
  -5   7  14       18.77        9.63      7.07 o
  -4   7  14        1.90       -6.33      6.33 o
  -3   7  14        5.75       -4.68      6.01 o
  -2   7  14        2.65        4.31      6.33 o
  -1   7  14        8.82        5.16      6.70 o
  -6  -6  15        2.42       -5.64      6.59 o
  -5  -6  15       11.11       10.42      7.92 o
  -4  -6  15        0.26        5.05      7.44 o
  -3  -6  15        4.06       12.44      7.98 o
  -7  -5  15        3.48        4.04      6.33 o
  -6  -5  15        2.08       -4.89      6.28 o
  -5  -5  15        1.19       -1.22      6.59 o
  -4  -5  15        8.81        9.73      7.23 o
  -3  -5  15        2.95       -2.13      6.70 o
  -2  -5  15        2.75        7.92      7.60 o
  -1  -5  15       12.30       14.52      8.03 o
  -9  -4  15       46.48       63.65      8.93 o
  -8  -4  15        0.41       -3.19      5.64 o
  -7  -4  15        3.90       10.69      6.86 o
  -6  -4  15       20.05       28.13      8.19 o
  -5  -4  15        7.19       -1.12      6.59 o
  -4  -4  15       16.26        9.47      8.08 o
  -3  -4  15       60.12       75.41     11.54 o
  -2  -4  15        5.40        5.32      7.44 o
  -1  -4  15        5.52       -5.05      6.49 o
   0  -4  15        7.89        6.01      7.44 o
  -9  -3  15        0.98       -0.27      5.48 o
  -8  -3  15       29.48       40.89      8.14 o
  -7  -3  15        4.67        9.47      5.96 o
  -6  -3  15       12.23       14.84      6.75 o
  -5  -3  15       10.94       18.45      7.18 o
  -4  -3  15       65.54       80.67     10.95 o
  -3  -3  15        6.51        6.12      6.91 o
  -2  -3  15        1.46        7.18      7.02 o
  -1  -3  15       10.53        6.17      7.23 o
   0  -3  15       15.86       15.63      8.19 o
   1  -3  15       19.69        3.35      8.08 o
 -10  -2  15       38.61       35.15      6.91 o
  -9  -2  15        5.87        7.55      5.90 o
  -8  -2  15        3.20        2.77      5.53 o
  -7  -2  15        1.74        0.37      5.16 o
  -6  -2  15       13.33       13.24      6.81 o
  -5  -2  15        0.20        4.79      5.80 o
  -4  -2  15       16.74       19.36      7.50 o
  -3  -2  15       15.49       12.55      7.50 o
  -2  -2  15       25.45       45.41      9.20 o
  -1  -2  15       38.64       47.49      9.52 o
   0  -2  15       20.54       48.98      9.25 o
   1  -2  15        0.42       -3.72      6.86 o
 -10  -1  15        4.77       16.80      5.53 o
  -9  -1  15        6.89        5.64      5.48 o
  -8  -1  15        0.57        3.24      5.26 o
  -7  -1  15       58.60       63.97      8.93 o
  -6  -1  15        1.34       -3.51      5.32 o
  -5  -1  15        1.73        0.48      5.48 o
  -4  -1  15       28.09       26.22      7.82 o
  -3  -1  15        3.48        5.21      6.70 o
  -2  -1  15        4.43        4.47      5.90 o
  -1  -1  15       22.30       28.34      8.08 o
   0  -1  15        2.09        3.08      6.38 o
   1  -1  15        7.07       11.11      7.55 o
 -10   0  15        3.58       12.23      5.42 o
  -9   0  15        0.21       -1.60      4.63 o
  -8   0  15       20.89       21.01      6.06 o
  -7   0  15        0.00       -0.69      4.73 o
  -6   0  15       15.51       10.10      6.12 o
  -5   0  15        9.42       11.27      5.85 o
  -4   0  15       41.34       45.04      8.83 o
  -3   0  15        2.79        5.00      6.22 o
  -2   0  15       46.66       45.95      8.67 o
  -1   0  15        0.20       -3.14      5.74 o
   0   0  15        3.06        6.43      6.75 o
   1   0  15        5.71       17.66      7.71 o
 -10   1  15        4.56        7.34      5.16 o
  -9   1  15        7.03       -0.05      5.11 o
  -8   1  15        0.51        2.39      5.21 o
  -7   1  15       58.14       76.52      8.99 o
  -6   1  15        1.28        0.74      5.32 o
  -5   1  15        2.07       -5.00      5.00 o
  -4   1  15       28.01       44.78      8.40 o
  -3   1  15        3.07        8.03      6.59 o
  -2   1  15        4.40       11.75      6.33 o
  -1   1  15       22.62       22.76      8.03 o
   0   1  15        1.94        5.85      6.86 o
   1   1  15        7.12       10.90      7.55 o
 -10   2  15       38.49       37.60      7.18 o
  -9   2  15        5.68       -0.80      5.32 o
  -8   2  15        3.30       -0.05      5.42 o
  -7   2  15        1.66        4.36      5.26 o
  -6   2  15       13.88       20.15      6.65 o
  -5   2  15        0.27        9.63      6.01 o
  -4   2  15       16.64       23.35      7.23 o
  -3   2  15       15.75        6.65      6.65 o
  -2   2  15       25.66       34.35      8.30 o
  -1   2  15       38.56       52.01      9.68 o
   0   2  15       20.84       34.51      8.30 o
   1   2  15        0.39        0.48      6.81 o
  -9   3  15        0.89       -4.68      4.68 o
  -8   3  15       30.12       40.63      7.92 o
  -7   3  15        5.01       18.88      6.59 o
  -6   3  15       12.34       20.37      7.29 o
  -5   3  15       10.56       10.85      6.38 o
  -4   3  15       65.48       73.01      9.84 o
  -3   3  15        6.55        7.50      6.28 o
  -2   3  15        1.42        5.16      6.43 o
  -1   3  15       10.88       13.72      7.34 o
   0   3  15       15.45       21.43      7.98 o
   1   3  15       19.75       42.49      9.25 o
  -9   4  15       46.43       48.87      8.14 o
  -8   4  15        0.44        6.59      5.85 o
  -7   4  15        4.03        0.53      6.01 o
  -6   4  15       19.87       19.52      7.66 o
  -5   4  15        6.53        2.39      6.22 o
  -4   4  15       16.37       14.68      7.39 o
  -3   4  15       60.16       75.03      9.94 o
  -2   4  15        5.21       10.64      6.49 o
  -1   4  15        5.18        6.65      6.70 o
   0   4  15        7.69        5.90      6.81 o
  -8   5  15        7.75        3.08      6.06 o
  -7   5  15        3.40       -1.65      6.28 o
  -6   5  15        2.21        3.19      6.22 o
  -5   5  15        1.23       -5.53      5.53 o
  -4   5  15        8.89       13.35      7.18 o
  -3   5  15        3.03        3.08      6.17 o
  -2   5  15        2.76        8.14      7.02 o
  -1   5  15       12.30       15.00      7.71 o
  -6   6  15        2.46       13.99      7.50 o
  -5   6  15       11.16        9.73      7.13 o
  -4   6  15        0.30       -2.02      6.38 o
  -3   6  15        3.92       -2.45      6.70 o
  -6  -3  16       17.87       36.96      9.04 o
  -5  -3  16       12.95       14.25      8.08 o
  -4  -3  16        3.69        7.98      7.82 o
  -3  -3  16       14.49       12.55      7.92 o
  -7  -2  16       13.02       27.92      7.98 o
  -6  -2  16       28.86       43.18      9.25 o
  -5  -2  16       14.50       24.89      8.19 o
  -4  -2  16       58.25       97.26     11.75 o
  -3  -2  16        1.92        5.96      6.81 o
  -2  -2  16       13.40       11.86      8.08 o
  -8  -1  16        1.04       -3.62      5.48 o
  -7  -1  16        5.85        7.34      6.33 o
  -6  -1  16        2.18       -2.18      6.06 o
  -5  -1  16        0.43        0.53      6.43 o
  -4  -1  16        0.54        6.86      6.65 o
  -3  -1  16       20.23       42.49      8.88 o
  -2  -1  16       15.60       12.02      7.39 o
  -8   0  16       15.56       12.44      6.86 o
  -7   0  16        5.53        1.86      5.74 o
  -6   0  16        7.08        8.40      6.75 o
  -5   0  16        0.18       -1.38      5.96 o
  -4   0  16        4.72       -2.82      6.12 o
  -3   0  16        5.52       -0.74      6.06 o
  -2   0  16        7.68        6.49      7.07 o
  -1   0  16        1.23       -1.81      6.59 o
  -8   1  16        0.95       -5.26      5.26 o
  -7   1  16        5.85       -1.38      5.90 o
  -6   1  16        2.07       -5.48      5.48 o
  -5   1  16        0.41       -0.69      6.17 o
  -4   1  16        0.52        3.78      6.17 o
  -3   1  16       20.08       30.58      8.46 o
  -2   1  16       15.61       11.70      7.76 o
  -7   2  16       13.31       12.23      6.75 o
  -6   2  16       28.65       43.55      8.77 o
  -5   2  16       14.63       13.35      7.29 o
  -4   2  16       58.17       95.08     11.38 o
  -3   2  16        1.95        4.79      6.38 o
  -2   2  16       13.24       15.26      7.60 o
  -7   3  16        4.48       -1.54      6.17 o
  -6   3  16       17.90       29.83      8.03 o
  -5   3  16       13.11       13.93      6.97 o
  -4   3  16        3.62       10.90      7.29 o
  -3   3  16       14.50       16.22      7.66 o
 
